# Supplementary material for: Mutational Activation of the NRF2 Pathway Upregulates Kynureninase Resulting in Tumor Immunosuppression and Poor Outcome in Lung Adenocarcinoma
Source: Cancers (Basel). 2022 May 21;14(10):2543. doi: 10.3390/cancers14102543 (PMC9139317; doi:10.3390/cancers14102543)
Supplement: Supplementary file 1 [file cancers-14-02543-s001.zip › Table S1.xlsx]

## Sheet: Sheet2
Table S1. Differential proteins between KEAP1mut and KEAP1wt lung adenocarcinoma cell lines.
Protein	KEAP1mut (n=11)†	KEAP1wt (n=36)†	Fold-change‡	2-sided P¥
CXCL1	3 (0 - 8)	0 (0 - 4)	8.35226	1.10339e-05
PRDX1	412 (101 - 714)	224 (63 - 648)	1.84167	0.000274872
PSPC1	1 (0 - 4)	5 (0 - 12)	0.315612	0.000329546
SCRN1	10 (0 - 32)	30 (0 - 59)	0.331997	0.000420187
KYNU	142 (0 - 417)	26 (0 - 362)	5.49784	0.000527341
PIR	27 (0 - 76)	11 (1 - 34)	2.37168	0.00131567
PDLIM5	25 (0 - 98)	8 (0 - 25)	3.19949	0.00138657
PARK7	101 (56 - 180)	64 (18 - 168)	1.586	0.00142236
PTGR1	90 (20 - 191)	36 (0 - 224)	2.45691	0.0016744
DBNL	14 (2 - 45)	33 (5 - 80)	0.411516	0.00178876
TXNRD1	215 (36 - 493)	100 (13 - 369)	2.14765	0.00221203
NUDCD3	1 (0 - 3)	4 (0 - 14)	0.182881	0.00222681
NR2C2AP	4 (0 - 13)	1 (0 - 3)	2.90263	0.002316
TFPI2	11 (0 - 38)	2 (0 - 24)	6.90996	0.00255817
ARHGAP1	4 (0 - 9)	8 (0 - 21)	0.437873	0.00257534
ARF5	4 (0 - 12)	23 (0 - 71)	0.189639	0.0026584
GLRX	51 (4 - 171)	18 (0 - 77)	2.788	0.00272592
AKR1C1	702 (0 - 1904)	180 (0 - 2110)	3.91263	0.00273016
LAMC1	9 (0 - 29)	3 (0 - 12)	2.87427	0.00291237
SHMT1	1 (0 - 5)	4 (0 - 14)	0.292883	0.00311118
SRGN	5 (0 - 21)	1 (0 - 11)	5.83947	0.00323082
CPA4	1 (0 - 7)	0 (0 - 1)	28.892	0.00368593
PSMG1	4 (0 - 8)	1 (0 - 8)	2.73957	0.00379236
ID1	1 (0 - 6)	0 (0 - 2)	4.23717	0.00385012
GARS	32 (0 - 77)	65 (18 - 134)	0.502756	0.00395949
EPS8L2	1 (0 - 6)	6 (0 - 22)	0.216748	0.0040493
TDP2	2 (0 - 8)	0 (0 - 2)	7.78981	0.00423889
PGD	149 (10 - 358)	81 (14 - 214)	1.84057	0.00452251
CCDC6	4 (0 - 8)	8 (0 - 16)	0.487083	0.00453953
CBX5	23 (10 - 47)	13 (2 - 44)	1.82665	0.005462
MAGEA10	3 (0 - 14)	1 (0 - 7)	5.57136	0.00576164
CHAC2	2 (0 - 8)	0 (0 - 3)	4.57484	0.00620863
CYP4F11	9 (0 - 38)	2 (0 - 24)	5.55314	0.00636215
WIPF1	4 (0 - 26)	1 (0 - 5)	6.38888	0.00650516
AFDN	3 (0 - 10)	14 (0 - 50)	0.231827	0.0067153
CSRP1	26 (0 - 101)	11 (0 - 26)	2.46084	0.00693151
GIPC1	1 (0 - 3)	2 (0 - 6)	0.33907	0.00696457
2021-09-09	8 (0 - 17)	19 (0 - 50)	0.414279	0.00697239
NUDT5	30 (7 - 94)	15 (2 - 56)	2.05382	0.0069845
ROCK2	1 (0 - 4)	4 (0 - 13)	0.277484	0.00699013
HARS	9 (0 - 23)	21 (0 - 60)	0.436377	0.00702253
ARL3	10 (0 - 27)	6 (0 - 10)	1.75465	0.00708696
PURB	2 (0 - 4)	4 (0 - 10)	0.443144	0.0072919
TSC22D1	2 (0 - 6)	1 (0 - 4)	2.37257	0.00741425
ATP5E	1 (0 - 7)	0 (0 - 4)	7.46622	0.00742198
2021-09-02	6 (0 - 14)	13 (0 - 29)	0.511776	0.00759322
PPIF	14 (2 - 27)	8 (0 - 19)	1.69805	0.00765023
DNAJB4	5 (0 - 12)	3 (0 - 8)	2.07382	0.00801367
RHOA	14 (0 - 43)	27 (4 - 63)	0.528825	0.00816061
AHCY	52 (4 - 89)	90 (22 - 242)	0.580269	0.00833038
ZFAND6	3 (0 - 17)	1 (0 - 6)	3.50491	0.00872322
ACOT13	10.25 (0 - 24.62)	4.62 (0 - 23.76)	2.21573	0.00912512
HDLBP	5.68 (0 - 13.07)	13.76 (0 - 50.67)	0.412508	0.00932908
JAGN1	2.72 (0 - 7.54)	1.26 (0 - 4.94)	2.1687	0.00962752
ECHS1	25.41 (0 - 58.24)	40.35 (8.67 - 77.22)	0.629748	0.0101265
NRBP2	6.25 (0 - 13.47)	10.7 (1.23 - 20.49)	0.584255	0.0101586
ALDH3A1	87.09 (0 - 411.29)	20.68 (0 - 167.09)	4.21081	0.0102656
AAR2	0.97 (0 - 3.17)	2.92 (0 - 9.72)	0.332858	0.010293
VPS28	2.72 (0 - 7.77)	5.21 (0 - 10.26)	0.522497	0.0103235
MEGF10	1.18 (0 - 5.74)	0.16 (0 - 1.58)	7.27371	0.0104433
NIPSNAP1	3.9 (0 - 7.53)	7.14 (0 - 16.06)	0.545655	0.0106961
ZNF511	2.76 (0 - 19.15)	0.09 (0 - 1.22)	29.788	0.0107591
MSRB2	4.94 (0 - 11.54)	2.51 (0 - 7.75)	1.96855	0.011041
GCSH	15.1 (0.67 - 46.18)	7.34 (0 - 24.27)	2.05682	0.0112178
ISG20	2.19 (0 - 11.54)	0.52 (0 - 4.54)	4.20402	0.0112933
PRPF19	0.89 (0 - 4.53)	4.52 (0 - 18.07)	0.197266	0.0118636
CDH1	2.36 (0 - 25.4)	13.32 (0 - 45.85)	0.177329	0.0119073
HLA-H	4.98 (0 - 18.8)	1.41 (0 - 8.25)	3.52216	0.0120398
VPS37B	1.51 (0 - 7.04)	3.88 (0 - 11.35)	0.389569	0.0121207
BPIFA1	2.51 (0 - 17.96)	0.14 (0 - 2.91)	18.3177	0.0121518
GPS1	1.39 (0 - 3.52)	3.8 (0 - 9.47)	0.366029	0.0122178
KLC2	4.19 (0 - 16.2)	1.56 (0 - 8.14)	2.69487	0.0125957
NFKB2	7.13 (0 - 19.83)	2.77 (0 - 14.02)	2.57351	0.0128014
HSPB11	4.38 (0 - 21.17)	1.36 (0 - 7.21)	3.22503	0.0128087
YKT6	1.1 (0 - 4.53)	4.55 (0 - 16.4)	0.242141	0.0130942
AKAP1	0.14 (0 - 0.57)	1.28 (0 - 6.92)	0.11309	0.0131453
SRP72	0.09 (0 - 1.04)	1.59 (0 - 6.7)	0.0597574	0.0132099
BOLA3	5.28 (0 - 21.17)	1.9 (0 - 7.8)	2.77821	0.0133613
CKAP5	1.07 (0 - 3.96)	4.12 (0 - 14.37)	0.258667	0.0135351
RAB14	8.09 (0 - 15.07)	13.2 (1.95 - 29.01)	0.612389	0.0135635
SARNP	26.69 (6.23 - 111.6)	10.21 (0.59 - 35.39)	2.61503	0.0136699
PSMB4	40.06 (10.7 - 96.21)	26.05 (6.82 - 49.85)	1.53828	0.0137826
RAB27B	4.88 (0 - 11.15)	2.2 (0 - 12.4)	2.21886	0.013999
PDCD6	4.77 (0 - 10.44)	8.31 (2.73 - 16.65)	0.573308	0.0142805
PRPF8	3.08 (0 - 9.74)	10.32 (0 - 41.1)	0.298307	0.0144054
KRT6B	9.04 (0 - 38.29)	2.71 (0 - 10.62)	3.3313	0.0144596
EXOC6B	2.57 (0 - 19.15)	0.1 (0 - 0.95)	24.8781	0.0146991
CCT5	38.59 (0 - 71.91)	61.81 (2.6 - 111.9)	0.624337	0.0147839
PPL	6.04 (0 - 39.66)	23.2 (0 - 75.79)	0.26029	0.014907
HTATSF1	2.67 (0 - 9.91)	6.59 (0 - 24.22)	0.405089	0.014922
DCTN1	1.45 (0 - 5.22)	5.75 (0 - 21.88)	0.252134	0.015158
POR	4.73 (0 - 10.06)	12.6 (0 - 39.42)	0.375178	0.01517
CXCL3	0.85 (0 - 5.83)	0.03 (0 - 1.18)	25.7462	0.0154517
NIT2	13.28 (5.66 - 23.5)	8.69 (0 - 20.93)	1.52888	0.0154605
KPNA4	4.35 (0 - 11.33)	9.47 (0 - 23.87)	0.459748	0.0154864
MUC1	0.5 (0 - 3.66)	5.03 (0 - 21.62)	0.0986382	0.0158317
UGP2	14.22 (0 - 26.15)	29.28 (1.26 - 98.29)	0.485683	0.015986
SPAG7	9.87 (0 - 40.41)	4.22 (0 - 19.5)	2.34097	0.0160303
STXBP3	2.22 (0 - 7.04)	0.89 (0 - 3.46)	2.49521	0.0161352
ATP6V1B2	1.6 (0 - 6.15)	3.36 (0 - 8.64)	0.476962	0.0163171
PCNP	12.1 (2.83 - 55.05)	5.1 (0 - 18)	2.37538	0.0163244
LAMTOR5	23.33 (1.54 - 90.95)	9.93 (0 - 29.13)	2.34811	0.016353
CTTN	43.95 (6.66 - 89.22)	68.66 (5.93 - 126.22)	0.640162	0.0165224
PKIG	1.22 (0 - 7.18)	0.13 (0 - 1.39)	9.24344	0.0167297
PRSS1	6.71 (0 - 52.65)	0.06 (0 - 1.08)	115.955	0.0169187
UMPS	0.89 (0 - 3.89)	2.76 (0 - 8.03)	0.322346	0.0169263
DNAJB11	2.84 (0 - 7.18)	5.21 (0 - 12.09)	0.546155	0.0169435
OAT	6.93 (0 - 21.54)	19.24 (0.76 - 53.9)	0.360162	0.0171238
NEXN	1.9 (0 - 11.97)	0.21 (0 - 3.6)	8.88698	0.0174151
DIAPH1	2.64 (0 - 11.33)	7.78 (0 - 24.42)	0.338741	0.0178329
NQO2	9.02 (0.79 - 28.86)	4.09 (0 - 16.9)	2.20615	0.0179394
SERPINB7	3.14 (0 - 25.27)	0.01 (0 - 0.42)	267.688	0.0180184
HSD17B12	1.15 (0 - 4.18)	4.05 (0 - 12.69)	0.283804	0.018182
IL18	16.69 (0 - 71.26)	4.45 (0 - 53.45)	3.75286	0.0182729
TIMP1	9.4 (0 - 33.04)	2.99 (0 - 28.75)	3.14066	0.0183626
GCHFR	4.6 (0 - 16.75)	1.66 (0 - 9.46)	2.7683	0.0184467
UBB	43.67 (15.86 - 138.54)	23.71 (9.65 - 75.39)	1.84168	0.0185433
CCL20	0.98 (0 - 7.77)	0.04 (0 - 1.01)	22.7554	0.0188034
SERPINB3	37.64 (0 - 247.23)	4.87 (0 - 106.99)	7.72302	0.0189104
SERPINE2	5.67 (0 - 44.7)	0.41 (0 - 5.54)	13.7996	0.0190201
EIF4G2	0.39 (0 - 2.09)	1.91 (0 - 7.98)	0.205796	0.0190834
CYP51A1	7.35 (0 - 16.22)	3.56 (0 - 15.23)	2.06619	0.0191778
SORBS3	3.66 (0 - 11.97)	1.53 (0 - 7.75)	2.39269	0.0193401
SF3B3	5.44 (0 - 17.76)	11.65 (0 - 28.61)	0.466963	0.0195215
CHCHD5	6.18 (0 - 31.11)	1.7 (0 - 8.1)	3.63088	0.0199946
ERP44	6.08 (0 - 11.01)	10.02 (0 - 19.72)	0.606702	0.0200764
GNAI2	0.67 (0 - 2.09)	3.14 (0 - 13.34)	0.21291	0.0203829
CHCHD1	3.26 (0 - 20.73)	0.82 (0 - 4.56)	3.9542	0.0204827
PELP1	1.26 (0 - 3.66)	3.55 (0 - 11.1)	0.353194	0.0205941
CRIP1	5.86 (0 - 37.45)	1.44 (0 - 5.76)	4.08294	0.0208235
HSPE1	344.82 (94.84 - 1102.52)	199.87 (15.89 - 433.28)	1.72524	0.0209864
RAVER1	1.49 (0 - 5.22)	5.09 (0 - 18.74)	0.292678	0.0210653
UCHL1	117.72 (0 - 209.69)	50.34 (0 - 391.6)	2.33857	0.0211188
BASP1	149.03 (6.66 - 825.71)	41.48 (0 - 292.67)	3.5927	0.0213803
CREM	1.54 (0 - 9.57)	0.3 (0 - 4.16)	5.18798	0.0214101
TMEM97	0.2 (0 - 1.13)	2.02 (0 - 10.24)	0.0969746	0.0214195
EVPL	1.72 (0 - 8.67)	12.61 (0 - 65.13)	0.136123	0.0216483
SRXN1	4.62 (0 - 13.01)	2.14 (0 - 14.55)	2.15572	0.0217021
GSTP1	405.74 (0 - 1772.11)	167.77 (0 - 959.88)	2.4184	0.0217817
COA6	7.23 (1.03 - 35.9)	2.38 (0 - 9.72)	3.033	0.0220621
ATP5D	19.42 (1.59 - 80.81)	8.26 (0.82 - 49.3)	2.35183	0.0221348
ITSN2	0.12 (0 - 0.79)	1.1 (0 - 6.13)	0.107431	0.0225143
CALR	201.27 (9.62 - 409.27)	307.01 (110.89 - 721.78)	0.655591	0.0225392
MIS12	0.96 (0 - 3.66)	2.55 (0 - 8.1)	0.37597	0.0226136
PAK1	0.28 (0 - 2.51)	1.84 (0 - 10.09)	0.153184	0.0226619
CNP	1.59 (0 - 4.53)	3.74 (0 - 10.66)	0.426046	0.0232164
PSMC3	11.69 (0 - 28.66)	18.08 (0 - 34.99)	0.646648	0.0232332
PTMS	10.54 (0 - 75.04)	1.05 (0 - 14.57)	10.0557	0.0234039
FAM208B	2.46 (0 - 9.62)	1.08 (0 - 4.94)	2.28426	0.0235688
EMD	4.79 (0 - 18.79)	9.26 (0 - 29.28)	0.516816	0.0236488
PTEN	0.91 (0 - 7.18)	0.06 (0 - 1.33)	15.2802	0.0237665
PSMF1	0.68 (0 - 4.02)	2.1 (0 - 8.52)	0.32466	0.0237818
HNRNPU	45.71 (0 - 88.78)	64.88 (27.98 - 116.96)	0.704476	0.024779
CUL4B	2.72 (0 - 7.36)	6.7 (0 - 19.07)	0.406104	0.0248343
CAPN1	11.87 (0 - 67.8)	33.02 (0 - 117.46)	0.359421	0.0248871
MAPT	29.86 (0 - 203.44)	5.15 (0 - 35.71)	5.79646	0.0249671
TNS3	1.25 (0 - 3.17)	4.26 (0 - 16.27)	0.294739	0.0249977
EEF1G	69.24 (9.62 - 108.36)	96.04 (37.39 - 220.61)	0.720974	0.0250471
COPB2	2.85 (0 - 9.74)	6.39 (0 - 19.01)	0.445576	0.0251748
GSTM3	46.53 (0 - 110.1)	20.52 (0 - 127.85)	2.26795	0.0253226
MAZ	1.54 (0 - 4.79)	0.48 (0 - 5.05)	3.22447	0.0253452
RSU1	2.97 (0 - 8.72)	1.61 (0 - 4.22)	1.84714	0.0254736
SYNPO	3.58 (0 - 21.54)	0.8 (0 - 9.86)	4.46997	0.0257059
OTUB1	5.19 (0 - 10.56)	9.24 (0 - 20.02)	0.562353	0.0257404
PSMC5	4.84 (0 - 9.55)	7.74 (0 - 15.96)	0.625215	0.0259156
SCRIB	2.14 (0 - 5.22)	4.99 (0 - 16.28)	0.427995	0.0261757
TXN	730.6 (249.71 - 1947.2)	384.16 (20.18 - 2187.52)	1.9018	0.0264445
NAXE	29.18 (5.03 - 117.7)	14.69 (2.7 - 58.74)	1.98626	0.0265011
YBX2	0 (0 - 0)	9.39 (0 - 46.78)	0	0.0265727
OGDH	10.71 (0 - 35.7)	25.46 (0 - 83.75)	0.420401	0.0266541
PRRC1	7.05 (0 - 15.49)	11.62 (0 - 25.68)	0.607046	0.0267923
SERPINB8	4.86 (0 - 32.71)	1.01 (0 - 10.38)	4.82034	0.0271455
PCSK9	1.29 (0 - 10.44)	0.11 (0 - 1.25)	11.8474	0.0272364
OCLN	1.4 (0 - 5.58)	3.73 (0 - 15.64)	0.375797	0.027331
TARS	24.42 (0 - 50.19)	48.8 (1.26 - 122.9)	0.500392	0.0277026
SH3GLB2	1.52 (0 - 3.48)	3.49 (0 - 11.34)	0.435366	0.0277347
NRBP1	0.98 (0 - 2.9)	2.14 (0 - 6.34)	0.456499	0.0278295
G3BP1	11.49 (2.39 - 28.51)	19.66 (1.3 - 56.21)	0.584522	0.0279487
TSN	6.09 (0 - 15.07)	10.93 (0 - 29.33)	0.556869	0.0280524
PNPO	5.63 (3.34 - 9.05)	11.21 (3.01 - 47.91)	0.50193	0.0281036
MYO1C	0.32 (0 - 1.94)	1.83 (0 - 8.13)	0.175545	0.0282489
UBA5	1.44 (0 - 4.06)	4.21 (0 - 13.65)	0.341003	0.028277
ACSF2	3.07 (0 - 9.4)	9.62 (0 - 40.26)	0.318944	0.0283055
ME1	59.43 (17.32 - 156.45)	35.86 (0 - 105.37)	1.65749	0.0283231
STC1	3.41 (0 - 27.86)	0.2 (0 - 3.78)	16.8173	0.0284605
FLG2	2.66 (0 - 19.24)	0.42 (0 - 4.26)	6.40276	0.028575
PRKAR1A	2.94 (0 - 13.84)	7.96 (0 - 29.07)	0.36984	0.0286947
RAB1B	19.99 (3.85 - 33.61)	29.75 (0 - 57.78)	0.672172	0.0287591
MICB	0.74 (0 - 5.77)	0.06 (0 - 1.38)	13.4645	0.0289195
PRKACA	0.39 (0 - 2.01)	1.89 (0 - 7.99)	0.207543	0.0291257
NMT1	7.07 (0 - 20.61)	12.82 (0.79 - 33.63)	0.551124	0.0298576
HSPH1	10.97 (0 - 40.81)	27.29 (0 - 87.9)	0.402055	0.0299773
S100A7	5.6 (0 - 43.08)	0.63 (0 - 9.35)	8.87053	0.0300954
ACLY	23.04 (1.92 - 67.37)	47.76 (1.95 - 127.35)	0.48251	0.0303975
ANXA2P2	58.38 (4.53 - 284.77)	23.6 (0 - 107.97)	2.47351	0.0305868
ETHE1	11.33 (0 - 46.81)	4.92 (0 - 24.97)	2.30271	0.0307918
EIF4G1	34.53 (1.92 - 84.02)	56.32 (17.4 - 174.87)	0.613126	0.0308237
FECH	2.77 (0 - 7.04)	0.91 (0 - 12.09)	3.05563	0.0311029
NOLC1	15.59 (3.08 - 38.29)	9.32 (1.19 - 31.54)	1.67308	0.0311355
SRSF11	3.18 (0 - 7.31)	1.76 (0 - 5.93)	1.80684	0.0313346
DNAJB1	6.18 (0 - 11.77)	11.17 (1.78 - 35.14)	0.553585	0.0314339
IQGAP1	37.28 (0 - 124.57)	73.59 (5.05 - 209.61)	0.506571	0.0315142
GOLGA2	1.65 (0 - 5.83)	3.55 (0 - 9.83)	0.466015	0.0325306
CDKN2AIPNL	1.4 (0 - 5.77)	0.48 (0 - 2.96)	2.883	0.0326685
SMC1A	0.52 (0 - 2.83)	2.05 (0 - 7.99)	0.252798	0.0327022
ATPIF1	5.63 (0 - 38.29)	1.5 (0 - 7.57)	3.73992	0.032856
EPCAM	5.53 (0 - 36.03)	14.41 (0 - 42.9)	0.384127	0.0331128
PRPS1L1	0.11 (0 - 0.65)	1.25 (0 - 6.94)	0.088403	0.0335903
KRT77	0.74 (0 - 5.77)	0.07 (0 - 1.44)	10.3772	0.0336229
KRT10	102.8 (0.67 - 659.97)	29.87 (0 - 93.06)	3.4421	0.0336957
ERP29	47.38 (10.56 - 191.47)	24.87 (5.3 - 78.44)	1.90548	0.0342974
CNDP2	25.53 (0 - 101.46)	46.94 (1.3 - 104.66)	0.543743	0.0343788
CTNNA1	42.5 (5.77 - 116.49)	75.03 (0 - 200.43)	0.566467	0.0344411
GET4	1.73 (0 - 5.74)	3.37 (0 - 8.87)	0.512148	0.0345651
NME2	185.1 (63.74 - 658.05)	112.05 (37.54 - 322.36)	1.65192	0.0349279
SNX6	1.23 (0 - 2.59)	2.68 (0 - 8.66)	0.45963	0.0352291
CTNND1	0.79 (0 - 3.1)	4.96 (0 - 25.6)	0.160056	0.0353748
GSN	12.44 (2.9 - 47.87)	55.07 (0.76 - 346.59)	0.225869	0.0357796
NNMT	13.65 (0 - 48.7)	4.67 (0 - 47.02)	2.92504	0.0361061
DDAH1	5.66 (0.67 - 9.57)	12.07 (1.26 - 39.74)	0.468656	0.0365967
HSPB1	37.83 (4.64 - 135.35)	84.91 (8.14 - 262.39)	0.445565	0.0367575
NT5C2	11.21 (0 - 26.02)	20.84 (1.95 - 58.73)	0.537991	0.0372002
BOLA2	25.03 (7.69 - 57.51)	16.41 (2.21 - 37.7)	1.52547	0.0372329
HADH	7.32 (0 - 17.43)	12.4 (1.25 - 28.78)	0.590542	0.0373833
KRT78	1.53 (0 - 9.62)	0.27 (0 - 2.28)	5.60916	0.0374644
PTGS2	21.4 (0 - 185.93)	1.81 (0 - 28.71)	11.8019	0.0380594
NME1	115.25 (16.65 - 502.19)	61.05 (17.07 - 178.08)	1.88793	0.0380809
SDF4	2.26 (0 - 3.96)	4.84 (0 - 16.27)	0.46665	0.0386618
FKBP1A	35.33 (0 - 141.11)	17.62 (0 - 61.89)	2.00505	0.0387846
AKR1C2	642.13 (0 - 2428.36)	223.86 (0 - 2159.75)	2.86844	0.0388654
RHOB	2.28 (0 - 5.22)	5.61 (0 - 23.13)	0.406155	0.038933
PPIB	58.43 (4.53 - 151.81)	38.13 (8.64 - 103.78)	1.53225	0.0390736
ACAD9	3.3 (0 - 10.19)	7.73 (0 - 27.82)	0.426579	0.0393648
RAB8B	2.24 (0 - 7.04)	0.81 (0 - 9.38)	2.77986	0.0393822
LRRC1	0.09 (0 - 1.04)	1.24 (0 - 7.84)	0.0764583	0.0394439
TAGLN2	99.1 (30.13 - 377.13)	55.99 (7.81 - 172.88)	1.76985	0.0394482
CRABP2	0.95 (0 - 3.85)	26.23 (0 - 147.8)	0.0362646	0.0395462
KRT2	115.66 (0 - 908.18)	21.06 (0 - 98.91)	5.49123	0.0398168
ANXA11	10.83 (0 - 27.88)	18.85 (2.6 - 58.62)	0.574378	0.0399604
DNAJA2	6.26 (0 - 11.89)	10.02 (0 - 23.75)	0.625119	0.0400208
FEN1	2.88 (0 - 8.05)	4.95 (0 - 10.06)	0.582266	0.0400592
SOD2	48.29 (3.85 - 164.43)	19.83 (0 - 137.31)	2.43565	0.040239
L1CAM	0.74 (0 - 5.77)	0.09 (0 - 1.43)	8.44981	0.0402747
CARS	8.96 (0 - 20.45)	17.24 (1.3 - 56.68)	0.520042	0.0402848
FAM186A	0.69 (0 - 6.02)	0.05 (0 - 1)	12.6548	0.0403915
ATOX1	38.69 (5.13 - 228.97)	14.99 (0.59 - 48.09)	2.58067	0.0404843
RAB11FIP1	0.21 (0 - 1.74)	1.74 (0 - 7.85)	0.118277	0.0406648
ZRANB2	10.04 (1.24 - 45.47)	4.25 (0 - 20.82)	2.3637	0.0407172
DYNLRB1	13.63 (2.27 - 32.71)	8.89 (0 - 23.4)	1.53271	0.0416493
CDC42SE2	2.14 (0 - 11.97)	0.83 (0 - 3.78)	2.58368	0.0425069
DSTN	38.15 (0 - 94.3)	72.58 (0 - 242.79)	0.525657	0.0425122
TAGLN3	2.17 (0 - 19.24)	0.19 (0 - 3.46)	11.2248	0.0426136
IGFBP4	1.34 (0 - 7.18)	0.41 (0 - 2.91)	3.28906	0.0427251
GCC1	0.5 (0 - 2.32)	1.72 (0 - 7.81)	0.288998	0.0429861
TJP2	2.61 (0 - 14.1)	9.58 (0 - 51.51)	0.272858	0.0430512
BAIAP2	0.74 (0 - 3.4)	3.13 (0 - 13.17)	0.235629	0.0430522
ARF4	29.33 (0 - 68.95)	44.58 (5.05 - 83.85)	0.657988	0.0431011
COPZ1	5.68 (0 - 14.25)	9.57 (0.54 - 28.63)	0.593774	0.0431632
ITGB5	15.24 (0 - 45.35)	7.51 (0 - 45.79)	2.02861	0.0432483
HIST1H1B	13.57 (0 - 54.84)	6.73 (0 - 29.01)	2.01538	0.0433028
BAX	4.1 (0.67 - 9.23)	2.41 (0 - 8.1)	1.70148	0.0434379
GAMT	1.87 (0 - 6.66)	3.64 (0 - 10.94)	0.512931	0.0435628
VPS35	1.75 (0 - 6.79)	5.48 (0 - 18.61)	0.319941	0.0440845
DLST	30.26 (10.7 - 90.43)	19.97 (5.23 - 52.7)	1.51538	0.0442567
ESRP1	0.14 (0 - 1.57)	1.49 (0 - 6.64)	0.0957803	0.0443053
CLIP1	8.44 (0 - 18.97)	14.62 (0.68 - 39.28)	0.576981	0.0446319
ESYT2	4.6 (0 - 18.97)	11.6 (0 - 36.92)	0.396547	0.0446455
BOLA1	5.53 (1.34 - 15.39)	3.03 (0 - 14.3)	1.82123	0.0447021
CLINT1	3.58 (0 - 8.88)	6.22 (0 - 15.97)	0.576596	0.0447047
KRT81	2.85 (0 - 24.92)	0.24 (0 - 5.34)	11.8765	0.0452448
CRTC2	0.57 (0 - 2.59)	1.56 (0 - 5.55)	0.363505	0.0453732
EIF3M	5.83 (0 - 10.77)	10.99 (0 - 33.73)	0.529934	0.0454616
SNCA	14.05 (0 - 128.92)	1.1 (0 - 15.31)	12.794	0.0456227
HSPA4	50.72 (0 - 127.64)	76.94 (6.31 - 156.74)	0.659204	0.0457609
NBN	0.56 (0 - 2.61)	1.87 (0 - 7.28)	0.297064	0.0460002
AK2	84.28 (28.53 - 421.38)	42.55 (7.21 - 162.48)	1.98085	0.0460714
PPIA	194.76 (50.26 - 462.11)	301.33 (24.29 - 665.02)	0.646328	0.046329
NAP1L4	9.53 (1.92 - 19.11)	14.23 (1.3 - 32.55)	0.669704	0.0466247
PAK2	4.74 (0 - 17.49)	13.71 (0 - 63.77)	0.3459	0.0472377
SLC25A5	2.71 (0 - 14.16)	9.19 (0 - 43.8)	0.294472	0.0477147
SNRPC	7.4 (0.58 - 26.33)	4.08 (0 - 15.6)	1.8152	0.0477438
COPS3	8.78 (0 - 16.8)	14.68 (0.61 - 37.23)	0.598294	0.048044
OXLD1	1.51 (0 - 9.57)	0.46 (0 - 2.52)	3.29785	0.0482087
G3BP2	4.32 (0 - 11.66)	7.61 (0 - 19.58)	0.567727	0.0482144
MAGOHB	1.61 (0 - 14.58)	0.1 (0 - 3.77)	15.3367	0.0482714
LYPLAL1	1.93 (0 - 9.55)	0.67 (0 - 3)	2.86807	0.0483307
PSMD14	4.05 (0 - 10.3)	6.85 (0 - 14.74)	0.59107	0.0484877
GALM	2.13 (0 - 6.27)	6.75 (0 - 29.01)	0.315116	0.04877
TSPO	2.1 (0 - 5.66)	5.35 (0 - 28.37)	0.392144	0.0489123
PXN	8.66 (0 - 15.89)	14.51 (1.52 - 37.18)	0.596965	0.0490749
ETF1	2.48 (0 - 7.83)	7.98 (0 - 30.2)	0.311346	0.0492418
MAPK1IP1L	9.78 (1.34 - 43.08)	4.9 (1.66 - 11.25)	1.99638	0.0493347
CCT6A	21.28 (0 - 42.24)	38.65 (0 - 103.16)	0.550654	0.0494759
HSP90AB1	114.67 (63.5 - 163.28)	163.26 (22.71 - 458.87)	0.702361	0.0495427
HNRNPH1	10.5 (1.34 - 19.32)	14.37 (3.78 - 28.45)	0.73069	0.049629
ARCN1	3.23 (0 - 7.31)	7.49 (0 - 32.56)	0.431051	0.0498017
CEBPB	4.2 (0 - 14.25)	2.23 (0 - 7.61)	1.88184	0.0501925
PDS5A	0.15 (0 - 1.04)	1.26 (0 - 5.63)	0.12236	0.0503192
DCD	0.86 (0 - 5.77)	0.22 (0 - 1.43)	3.86966	0.050358
AP1B1	1.34 (0 - 7.18)	6.7 (0 - 34.01)	0.200246	0.0504101
STK3	0.17 (0 - 1.24)	1.6 (0 - 9.72)	0.107007	0.0509554
CYB5R2	2.39 (0 - 13.47)	0.82 (0 - 5.02)	2.89437	0.0512155
SF3B2	15.05 (3.34 - 33.94)	21.52 (2.85 - 46.3)	0.699389	0.0512459
COPA	0.74 (0 - 2.32)	2.14 (0 - 8.06)	0.345763	0.0518587
IGF2BP3	1.86 (0 - 6.23)	7.1 (0 - 41.95)	0.261523	0.052028
TCEAL3	1.25 (0 - 4.76)	3.05 (0 - 11.8)	0.408006	0.0524012
CA12	3.93 (0 - 28.71)	0.68 (0 - 14.41)	5.77632	0.0525682
COL1A1	1.27 (0 - 10.56)	0.15 (0 - 4.27)	8.46263	0.0526641
CD58	2.17 (0 - 15.39)	0.43 (0 - 7.8)	5.04354	0.0527714
IGFBP1	2.12 (0 - 16.84)	0.3 (0 - 7.1)	7.01485	0.0534963
PCYT2	0.49 (0 - 2.27)	1.35 (0 - 6.03)	0.360093	0.0536816
IVL	0.84 (0 - 8.67)	14.18 (0 - 74.02)	0.0592557	0.0538851
MATR3	11.03 (5.55 - 23.5)	16.8 (5 - 40.67)	0.656851	0.0539349
STXBP2	0.49 (0 - 2.09)	1.65 (0 - 7.2)	0.297412	0.0540129
BRE	1.09 (0 - 4.18)	2.39 (0 - 7.31)	0.457035	0.0540933
CBR1	39.65 (3.85 - 87.99)	22.61 (0 - 107.26)	1.75366	0.0541675
EDF1	5.35 (0.79 - 17.32)	3.09 (0 - 9.1)	1.73566	0.0541957
FAF2	1.47 (0 - 3.24)	3.01 (0 - 9.38)	0.489121	0.0547922
LPCAT1	0.78 (0 - 4.1)	3.73 (0 - 20.46)	0.207947	0.0554062
RAE1	1.86 (0 - 5.03)	3.29 (0 - 8.72)	0.565885	0.0554432
ARHGDIB	3.83 (0 - 38.82)	28.08 (0 - 159.63)	0.136444	0.0555037
MGEA5	0.65 (0 - 5.1)	2.73 (0 - 14.29)	0.23957	0.0556438
STAU1	5.4 (0.67 - 14.25)	9.7 (2.14 - 26.45)	0.557022	0.055647
COX4I1	12.86 (0.58 - 47.87)	7.72 (0.6 - 22.9)	1.66583	0.0558664
PRDX6	127.69 (53.88 - 318.32)	93.37 (31.2 - 222.06)	1.36755	0.0559761
CGREF1	1.79 (0 - 9.57)	0.44 (0 - 7.56)	4.08288	0.056126
HIBADH	20.08 (0 - 47.57)	32.89 (4.16 - 85.95)	0.610595	0.0563951
NUP155	0 (0 - 0)	0.96 (0 - 7.97)	0	0.0566487
RFXAP	0.99 (0 - 5.18)	0.39 (0 - 2.08)	2.55499	0.0567152
HSPA5	173.18 (87.19 - 250.72)	213.38 (112.16 - 387.85)	0.811597	0.0567803
PYCR1	3.06 (0 - 13.01)	6.32 (0 - 20.42)	0.484595	0.0572776
HS1BP3	2.85 (0 - 4.96)	4.78 (0 - 13.02)	0.595088	0.0573275
CCDC12	5.8 (0 - 23.93)	2.67 (0 - 20.18)	2.1694	0.0575203
LMNA	97.27 (40.41 - 240.74)	151.13 (18.62 - 359.51)	0.643591	0.0582909
BAG2	4.48 (0 - 12.46)	2.64 (0 - 8.62)	1.69572	0.0584034
HRNR	25.28 (0 - 128.92)	10.09 (0 - 41.6)	2.50527	0.0584053
CCDC158	2.27 (0 - 13.47)	0.5 (0 - 9.1)	4.50453	0.0585834
PRDX2	25.66 (3.85 - 49.61)	56.3 (0 - 280.06)	0.455806	0.0587326
CCDC25	3.7 (1.04 - 8.05)	2.15 (0 - 8.23)	1.72049	0.0588423
MAPK3	2.31 (0 - 6.82)	5 (0 - 21.27)	0.462017	0.0588926
ZFAND2B	0.69 (0 - 5.1)	0.17 (0 - 1.18)	3.94182	0.0589903
EIF3L	3.09 (0 - 7.69)	6.3 (0 - 20.93)	0.490489	0.059257
UQCRH	5.67 (0 - 33.51)	2.22 (0 - 10.41)	2.55087	0.0593482
ARMT1	1.18 (0 - 4.1)	3.38 (0 - 14.65)	0.350394	0.0599362
MYH9	239.98 (19.24 - 425.31)	338 (37.95 - 782.86)	0.709983	0.0600337
CD2AP	12.54 (6.8 - 21.69)	22.77 (0 - 92.53)	0.550758	0.0602509
SLC3A2	107.05 (20.95 - 475.49)	55.3 (7.03 - 297.67)	1.93598	0.0604235
HDGF	82.5 (13.33 - 339.86)	45.56 (11.27 - 213.18)	1.81098	0.0606564
GMPS	5.78 (0 - 13.06)	14.05 (0 - 69.8)	0.411553	0.0607005
RANGAP1	2.02 (0 - 7.77)	3.73 (0 - 11.05)	0.539804	0.0610816
PPP6R3	0 (0 - 0)	1.03 (0 - 7.24)	0	0.0611821
EHD4	2.14 (0 - 6.27)	4.63 (0 - 15.64)	0.461523	0.0611876
SF3B1	9.77 (0 - 39.17)	16.16 (0.76 - 34.74)	0.604591	0.0615336
RPS14	8.8 (0 - 26.75)	5.61 (0 - 13.88)	1.56844	0.0617151
ATP5J	24.92 (8.72 - 86.16)	14.73 (0.59 - 75.38)	1.69152	0.0617903
FAM107B	6.43 (0 - 14.27)	3.83 (0 - 14.53)	1.68064	0.0618342
NELFE	1.6 (0 - 9.57)	0.55 (0 - 5.05)	2.90978	0.0621512
GPALPP1	7.56 (0 - 35.9)	2.94 (0 - 22.1)	2.5762	0.0622316
NMT2	1.67 (0 - 5.53)	0.7 (0 - 5.04)	2.39137	0.0622396
TCEA1	3.18 (0 - 5.66)	5.53 (1.08 - 17.66)	0.574623	0.0624147
UBE2O	0 (0 - 0)	1.19 (0 - 8.06)	0	0.0626002
INF2	1.12 (0 - 4.7)	2.59 (0 - 10.58)	0.43277	0.0628676
GSR	55.4 (0 - 122.06)	31.44 (1.51 - 146.56)	1.76226	0.0629226
C12orf57	7.11 (0 - 38.48)	2.36 (0 - 21.45)	3.01977	0.0630314
GTF2E1	1.73 (0 - 7.83)	0.72 (0 - 5.99)	2.39786	0.0631606
HIST1H1E	14.03 (0 - 110.35)	3.51 (0 - 17.57)	3.99663	0.0633669
RDH14	0.31 (0 - 2.05)	1.27 (0 - 7.09)	0.245827	0.0634136
SEC31A	4.03 (0 - 11.79)	7.37 (0 - 23.75)	0.546314	0.0635953
PSMD11	6.98 (0 - 18.28)	10.72 (0 - 22.48)	0.650983	0.0637124
EWSR1	12.91 (3.96 - 32.71)	8.61 (1.19 - 33.8)	1.49905	0.0637134
TIMMDC1	0.97 (0 - 9.57)	0.08 (0 - 0.82)	12.5806	0.0637989
ENOPH1	8.62 (0 - 16.19)	13.81 (0 - 29.41)	0.624344	0.0638565
CHCHD4	4.47 (0 - 23.93)	1.75 (0 - 10.41)	2.55305	0.0638725
REEP6	1.2 (0 - 5.66)	2.81 (0 - 10.43)	0.427644	0.0639134
HACD3	0.58 (0 - 3.96)	1.69 (0 - 6.48)	0.342894	0.0642112
TBC1D29	0.76 (0 - 7.18)	0.06 (0 - 2.16)	12.6018	0.0644743
CYP4F3	1.45 (0 - 14.25)	0.1 (0 - 3.46)	15.1215	0.0645019
GFPT1	2.88 (0 - 10.44)	17.61 (0 - 99.31)	0.163677	0.0647124
PGP	1.67 (0 - 5.53)	3 (0 - 9.1)	0.558418	0.0654462
PFN1	514.23 (187.48 - 1650.89)	349.74 (120.54 - 922)	1.47032	0.0657283
DTYMK	2.16 (0 - 11.79)	3.97 (0 - 8.45)	0.543735	0.066095
EIF3B	8.93 (0 - 39.22)	16.4 (2.6 - 42.45)	0.544334	0.0661644
MOGS	3.64 (0 - 9.4)	7.29 (0 - 23.77)	0.499365	0.0664637
COMMD6	1.96 (0 - 13.47)	0.65 (0 - 5.05)	3.02586	0.0666345
SRP54	1.38 (0 - 4.7)	3.39 (0 - 11.65)	0.405457	0.0666627
ISCU	7.31 (0.51 - 19.24)	4.55 (0 - 18.92)	1.60807	0.0672924
THEM6	0.28 (0 - 1.94)	1.19 (0 - 5.07)	0.231761	0.0673877
C1QBP	74.19 (42.75 - 124.46)	56.81 (18.92 - 141.75)	1.3059	0.0676417
LYRM4	3.33 (0 - 9.57)	1.96 (0 - 9.16)	1.70247	0.0678496
CTNNB1	5.79 (0 - 31.18)	11.89 (0 - 36.26)	0.486905	0.0680209
EIF3K	5.6 (0 - 14.27)	8.72 (0 - 17.81)	0.6416	0.0680662
RHOG	0.87 (0 - 3.1)	1.74 (0 - 5.23)	0.499535	0.0680943
EML4	2.61 (0 - 7.93)	11.63 (0 - 63.36)	0.224844	0.0686057
KRT1	247.28 (9.36 - 1358.42)	116.76 (11.06 - 424.71)	2.11781	0.0686395
RAB6A	2.28 (0 - 5.58)	5.51 (0 - 29.01)	0.413293	0.068692
UROD	13.12 (0 - 31.7)	8.22 (0 - 24.7)	1.59674	0.0687595
TLN1	28.6 (9.55 - 51.18)	50 (2.16 - 155.58)	0.571919	0.0687879
UBA6	7.36 (0 - 14.9)	16.15 (1.3 - 63.8)	0.455631	0.068796
HOOK1	0.81 (0 - 4.7)	3.18 (0 - 16.65)	0.254679	0.0688084
GIGYF2	0.78 (0 - 2.61)	1.79 (0 - 7.11)	0.432581	0.06893
SYNPO2	1.11 (0 - 10.3)	0.14 (0 - 2)	8.02109	0.0691285
RAB1A	22.12 (1.92 - 37.8)	31.1 (11.32 - 71.72)	0.711461	0.0693759
CRYZL1	2.19 (0 - 11.54)	0.77 (0 - 7.21)	2.85466	0.0699906
LYPLA2	6.55 (0 - 16.75)	4.45 (0 - 10.58)	1.472	0.07
TCEAL1	4.43 (0 - 26.33)	1.61 (0 - 10.47)	2.74537	0.0700218
LYPD3	2.87 (0 - 26.33)	0.38 (0 - 7.61)	7.49942	0.0701936
PDXDC1	0.2 (0 - 1.57)	3.01 (0 - 20.51)	0.0668448	0.0704306
MCMBP	1.9 (0 - 4.53)	4.89 (0 - 17.44)	0.388328	0.0710185
ARPP19	7.44 (3.08 - 14.36)	4.94 (0 - 20.82)	1.50634	0.0710856
MYH10	11.76 (0 - 35.9)	27.63 (0 - 101.49)	0.425808	0.0715215
GRN	10.25 (0 - 50.26)	4.17 (0 - 26.49)	2.45646	0.0718636
U2SURP	0.79 (0 - 2.39)	2.52 (0 - 12.27)	0.311607	0.0719021
NEDD8	8.48 (2.01 - 31.11)	4.59 (0 - 15.6)	1.84887	0.0720746
ALPL	3.76 (0 - 41.34)	0.03 (0 - 1.1)	122.626	0.0722623
GGPS1	0.9 (0 - 2.9)	2 (0 - 8.08)	0.447695	0.072467
HYPK	4.21 (0.51 - 16.75)	2.44 (0 - 7.57)	1.7259	0.0725638
UBE2M	5.57 (2.01 - 11.97)	3.95 (0 - 12.13)	1.41222	0.0727751
RAB11A	5.46 (0 - 16.73)	9.96 (0 - 28.63)	0.547844	0.0728206
SAR1A	2.8 (0 - 8.11)	5.35 (0 - 14.48)	0.522601	0.072839
RNH1	43.06 (0 - 72.56)	61.33 (0 - 114.28)	0.702101	0.0730608
PUF60	7.16 (0 - 16.65)	13.29 (0 - 49.96)	0.538534	0.0731653
KRT79	1.86 (0 - 19.15)	0.12 (0 - 3.07)	15.4958	0.0732959
FBP1	0 (0 - 0)	16.53 (0 - 115.46)	0	0.0733815
KRT5	5.77 (0 - 34.63)	2.09 (0 - 19.82)	2.76063	0.0734484
CCT3	23.21 (0 - 52.22)	34.48 (0 - 69.66)	0.673092	0.0735554
PBDC1	1.72 (0 - 5.83)	3.2 (0 - 11.41)	0.539054	0.0735683
VASP	21.09 (9.06 - 38.29)	15.9 (4.28 - 31.78)	1.32623	0.0735873
COX6B1	10.93 (1.59 - 52.65)	5.45 (0 - 23.97)	2.00636	0.0736235
2021-09-10	0.06 (0 - 0.67)	1.89 (0 - 12.79)	0.0320962	0.0737
KPNA2	0.38 (0 - 3.08)	2.28 (0 - 14.23)	0.167443	0.073778
SCAF11	0.91 (0 - 4.53)	2.07 (0 - 6.88)	0.439501	0.0738529
SH3GL1	3.43 (0 - 10.06)	5.66 (0 - 16.28)	0.606667	0.0740098
TAF10	2.84 (0 - 9.62)	1.45 (0 - 9.1)	1.95786	0.0740477
RFC4	0.5 (0 - 2.61)	1.65 (0 - 8.31)	0.305637	0.0741387
TUBB	71.69 (1.92 - 114.83)	96.87 (11.35 - 207.24)	0.740138	0.0741845
CNBP	13.4 (3.59 - 35.9)	8.59 (0 - 36.62)	1.56054	0.07461
EIF3CL	1.59 (0 - 7.83)	4.16 (0 - 16.46)	0.383254	0.0746132
PDCL3	1.03 (0 - 3.17)	2.05 (0 - 6.61)	0.503865	0.0746542
KRT7	12.32 (0 - 38.22)	27.65 (0 - 89.48)	0.445459	0.0748158
RPS21	29.92 (7.36 - 82.74)	17.59 (0.59 - 80.56)	1.70084	0.074964
GUK1	1.1 (0 - 5.22)	2.33 (0 - 8.83)	0.471831	0.0749811
HOOK3	0.15 (0 - 0.65)	0.99 (0 - 5.63)	0.153122	0.0754216
ZNF655	0.65 (0 - 7.18)	0.01 (0 - 0.42)	55.6141	0.075444
COX5B	13.66 (1.59 - 44.14)	7.7 (1.43 - 42.89)	1.77409	0.0754811
FABP3	2.11 (0 - 23.22)	0.04 (0 - 1.44)	52.7999	0.0757767
MYH14	6.68 (0 - 31.6)	19.88 (0 - 92.3)	0.335855	0.0758624
KIAA1143	4.52 (0 - 33.51)	1.35 (0 - 6.5)	3.3496	0.0760955
SARG	3.07 (0 - 12.17)	10.23 (0 - 59.79)	0.300558	0.0760963
SPTBN5	1.12 (0 - 7.7)	0.32 (0 - 3.78)	3.51014	0.0764921
KRT9	215.91 (6.02 - 1275.69)	100.52 (6.76 - 297.29)	2.14794	0.0767649
TUBA1B	44.1 (25.36 - 66.64)	57.67 (13.88 - 134.61)	0.76473	0.0768567
RBBP9	0.82 (0 - 2.59)	1.79 (0 - 5.32)	0.459844	0.0771438
PGM1	59.6 (21.17 - 104.07)	43.55 (4.32 - 102.92)	1.36848	0.0772313
DPP3	24.8 (1.92 - 40.89)	35.41 (6.51 - 75.2)	0.700334	0.0776455
PFDN5	27.05 (3.13 - 184.71)	11.22 (3.03 - 28.6)	2.4109	0.0777537
TRIM25	1.28 (0 - 5.18)	3.64 (0 - 15.65)	0.352404	0.0779944
KRT14	8.03 (0 - 42.33)	3.22 (0 - 12.13)	2.49499	0.0781748
PPM1G	4.05 (0 - 13.58)	8 (0 - 26.42)	0.506504	0.0782142
MSN	136.94 (43.87 - 254.13)	92.94 (0 - 278.24)	1.47338	0.0783239
CSPG4	0.65 (0 - 7.18)	0.02 (0 - 0.61)	38.5523	0.0783308
MAPK14	1.07 (0 - 3.96)	2.21 (0 - 7.61)	0.486024	0.0784224
ARL1	2.36 (0 - 6.23)	4.83 (0 - 19.91)	0.488199	0.0788269
PPP1R2	13.81 (0 - 74.19)	6.96 (0 - 22.71)	1.98394	0.078923
CALCOCO2	0.35 (0 - 1.3)	1.82 (0 - 11.34)	0.190249	0.0789336
HIST1H1D	15.82 (0 - 99.65)	6.7 (0 - 29.01)	2.35972	0.0789617
FURIN	0.95 (0 - 10.44)	0.03 (0 - 0.53)	33.5817	0.0790752
ARFGAP2	2.23 (0 - 6.37)	3.86 (0 - 10.64)	0.576988	0.0790851
PRUNE2	0.52 (0 - 5.77)	0.01 (0 - 0.54)	34.9984	0.0793496
TRIP11	1.95 (0 - 6.95)	5.04 (0 - 27.49)	0.387444	0.0794814
EIF4A1	38.73 (0 - 75.33)	56.32 (10.78 - 149.35)	0.687653	0.0795087
ZNF486	1.14 (0 - 11.97)	0.08 (0 - 1.3)	14.7016	0.0796501
C1orf174	1.96 (0 - 16.75)	0.41 (0 - 5.54)	4.8194	0.0799017
RALB	0.79 (0 - 5.22)	3 (0 - 16.56)	0.264002	0.0800666
MLEC	3.8 (0 - 9.05)	5.81 (0 - 19.31)	0.653455	0.0802708
PHC2	1.26 (0 - 7.13)	0.58 (0 - 3.03)	2.19234	0.0806548
NUDT16	0.97 (0 - 2.48)	1.83 (0 - 5.76)	0.530012	0.0807002
FAM21A	10.13 (0 - 24.14)	15.78 (0 - 39.51)	0.642384	0.080745
ADA	16.08 (0 - 138.54)	3.89 (0 - 28.63)	4.13709	0.0807529
MYCBP	6.9 (1.59 - 21.17)	4.53 (0 - 11.7)	1.52199	0.0807883
SDC4	4.01 (0 - 19.24)	11.21 (0 - 45.55)	0.357777	0.08088
CALM2	2.86 (0 - 25.01)	0.56 (0 - 5.93)	5.07696	0.0809285
PPP1CC	17.23 (2.39 - 31.15)	22.62 (0 - 36.78)	0.761688	0.0810313
HIST1H1C	23.09 (0 - 129.07)	11.03 (0 - 39.55)	2.09308	0.0812265
PGK1	251.82 (130.78 - 363.44)	382.42 (91.39 - 1233.84)	0.658487	0.0812948
ZC3H15	2.87 (0 - 6.2)	5.01 (0 - 13.77)	0.573065	0.0814271
YTHDF3	1.97 (0 - 6.48)	3.55 (0 - 10.4)	0.554924	0.0816487
CALU	30.18 (14.25 - 51.18)	52.98 (2.52 - 177.88)	0.569654	0.081983
TMX1	4.14 (0 - 12.57)	2.53 (0 - 9)	1.64	0.0819995
SART3	3.83 (0 - 16.09)	6.73 (0 - 18.64)	0.568651	0.0820563
SERPINE1	2.6 (0 - 25.14)	0.35 (0 - 4.56)	7.40412	0.0821616
FSTL4	6.08 (0 - 66.32)	0.26 (0 - 7.58)	22.9609	0.0822076
SERBP1	138.91 (17.43 - 708.44)	64.05 (0 - 308.81)	2.16866	0.0822714
ARRB1	1.34 (0 - 3.24)	2.76 (0 - 10.64)	0.485685	0.0824974
MGLL	0.37 (0 - 2.01)	1.96 (0 - 13.41)	0.189998	0.0825862
WDR45B	0.52 (0 - 5.77)	0.02 (0 - 0.69)	27.2227	0.0827129
FLNB	386.77 (15.39 - 1276)	233.18 (6.07 - 675.64)	1.65872	0.0829598
KPNA3	0.42 (0 - 2.27)	2.3 (0 - 10.79)	0.182651	0.0830608
IL6ST	1.83 (0 - 12.04)	0.71 (0 - 2.6)	2.5673	0.0831043
HMGN2	3.83 (0 - 34.78)	0.73 (0 - 7.57)	5.24905	0.0831802
ADK	10.86 (0 - 30.12)	20.42 (0 - 70.19)	0.531674	0.0832419
KPNA1	0.51 (0 - 5.66)	1.89 (0 - 10.8)	0.272587	0.0832477
MSRB3	1.18 (0 - 3.85)	0.47 (0 - 5.4)	2.48615	0.0834693
RSF1	0.43 (0 - 2.51)	1.95 (0 - 12.07)	0.221256	0.0835062
DYNC2H1	1.15 (0 - 11.54)	0.12 (0 - 2.78)	9.36862	0.0835912
LAD1	3.35 (0 - 14.1)	9.8 (0 - 55.51)	0.341293	0.0837797
COX19	4.77 (0 - 21.54)	2.15 (0 - 11.1)	2.21996	0.0839346
RDH11	0.97 (0 - 4.18)	2.57 (0 - 10.91)	0.375467	0.0841755
NMES1	6.21 (0 - 25.91)	2.71 (0 - 18.9)	2.293	0.0843887
GOLGB1	3.25 (0 - 11.97)	9.63 (0 - 55.06)	0.337678	0.0844016
UBR4	1.23 (0 - 7.7)	0.46 (0 - 3.02)	2.66017	0.0846043
BCL9	4.07 (0 - 34.63)	0.98 (0 - 7.81)	4.15616	0.0846894
FLYWCH2	8.89 (1.24 - 50.26)	4.19 (0 - 20.18)	2.12082	0.0847188
PDCD6IP	8.01 (0 - 32.38)	14.48 (0 - 39.63)	0.552825	0.0848795
STUB1	1.95 (0 - 7.18)	3.77 (0 - 13.39)	0.516927	0.0850586
SLC7A5	2.95 (0 - 8.03)	1.86 (0 - 8.28)	1.5815	0.0855708
INIP	1.2 (0 - 9.57)	0.35 (0 - 1.46)	3.41246	0.0858084
PSMD9	11.76 (2.38 - 32.71)	7.54 (0 - 23.4)	1.55965	0.0859086
TCP1	23.47 (0 - 59.1)	37.1 (0 - 77.3)	0.632692	0.0860975
ZNF614	0.64 (0 - 6.54)	0.07 (0 - 0.72)	8.92005	0.0861151
COPG1	0.69 (0 - 4.1)	3.29 (0 - 18.89)	0.209753	0.0863528
ADGRG6	2.97 (0 - 32.71)	0.15 (0 - 2.4)	19.3077	0.0866191
NPEPPS	26.54 (0 - 71.27)	44.03 (0 - 111.28)	0.602771	0.086732
COASY	3.64 (0 - 11.49)	6.55 (0 - 19.02)	0.555961	0.0871727
GLS	1.88 (0 - 5.13)	9.9 (0 - 59.32)	0.189808	0.0876194
FAM162A	8.73 (1.13 - 30.79)	4.9 (0 - 22.1)	1.7823	0.0877144
KCNAB2	1.48 (0 - 15.29)	0.17 (0 - 1.3)	8.91138	0.0877409
IMPA2	2.46 (0 - 13.03)	0.94 (0 - 4.32)	2.60772	0.0882685
IFT27	1 (0 - 4.53)	2.04 (0 - 9.39)	0.488336	0.0883038
FGD4	0.87 (0 - 9.57)	0.05 (0 - 1.22)	18.1872	0.0891779
ECH1	72.53 (0 - 217.42)	48.43 (0 - 117.66)	1.49761	0.0902279
POLR2M	5.17 (0 - 11.97)	3.31 (0 - 11.77)	1.55916	0.0903336
2021-09-11	8.37 (0 - 30.67)	15.3 (0 - 45.28)	0.547414	0.0903357
PKM	398.39 (23.09 - 782.32)	570.15 (189.78 - 1445.35)	0.698748	0.0903721
SPINT2	2.39 (0 - 12.01)	6.27 (0 - 29.58)	0.38056	0.090416
QPRT	6.51 (0 - 50.26)	17.87 (0 - 64.45)	0.364268	0.0908692
RENBP	2.78 (0 - 30.58)	0.16 (0 - 4.55)	17.2029	0.0910153
CES1	403.78 (0 - 3251.13)	84.12 (0 - 1772.76)	4.80017	0.0911306
ME2	19.7 (0 - 96.55)	10.61 (0 - 41.46)	1.85792	0.0912371
CKS1B	2.12 (0.5 - 5.77)	1.22 (0 - 6.25)	1.73227	0.0915322
HTRA2	3.2 (0 - 16.99)	1.53 (0 - 7.21)	2.08993	0.0919357
HSP90AA1	159.71 (36.56 - 271.87)	227.34 (76.01 - 633.92)	0.702517	0.0919418
CAPN2	8.64 (0 - 45.43)	23.66 (0 - 115.45)	0.364997	0.0919563
RAD51AP1	2.5 (0 - 9.62)	1.27 (0 - 4.84)	1.95946	0.0921524
NDUFA2	3.63 (0.67 - 13.47)	2.4 (0.55 - 8.45)	1.51117	0.0921655
NUP98	1.1 (0 - 4.18)	2.09 (0 - 6.88)	0.525939	0.092313
OSTM1	0.58 (0 - 5.77)	0.08 (0 - 1.3)	7.50315	0.0923455
CHEK1	0.85 (0 - 5.77)	0.27 (0 - 2.33)	3.11579	0.0925698
LRRC59	4.92 (0 - 11.06)	8.44 (0 - 30.89)	0.582408	0.0930787
SMPDL3B	0.88 (0 - 4.7)	3.05 (0 - 17.66)	0.289116	0.0933241
CPSF6	3.05 (0 - 7.54)	5.51 (0 - 15.42)	0.552687	0.0933843
GCN1	0 (0 - 0)	0.84 (0 - 5.43)	0	0.0934645
GSPT1	9.51 (0 - 27.21)	17.85 (1.15 - 85.65)	0.532603	0.0935193
DDX6	10.8 (0 - 22.98)	17.12 (0 - 49.43)	0.63113	0.0936777
ARF3	51.59 (9.62 - 80.54)	68.24 (21.45 - 146.91)	0.75604	0.0939319
UQCRB	10.72 (3.66 - 31.11)	7.37 (1 - 24.66)	1.4539	0.0942127
TBC1D10A	0.31 (0 - 1.57)	1.1 (0 - 5.94)	0.28465	0.0942585
PYCRL	0.94 (0 - 5.66)	2.68 (0 - 11.41)	0.349264	0.0942685
LAP3	12.46 (0 - 46.65)	27.85 (0 - 122.71)	0.447489	0.0945112
OAS1	2.87 (0 - 9.23)	1.12 (0 - 12.14)	2.54774	0.0945149
DDX42	2.11 (0 - 6.79)	3.73 (0 - 11.91)	0.566424	0.0946588
DPH3	0.52 (0 - 5.77)	0.04 (0 - 0.67)	14.3488	0.0952228
PRSS8	0.32 (0 - 2.48)	2.26 (0 - 12.28)	0.141805	0.0953827
H2AFY	3.21 (0 - 9.72)	5.47 (0 - 19.26)	0.587173	0.095436
TAGLN	2.99 (0 - 16.84)	1.03 (0 - 13.79)	2.91225	0.0954383
ALB	6.39 (0 - 67.34)	0.58 (0 - 17.83)	10.9571	0.0955599
MRPL27	2.81 (0 - 7.54)	1.77 (0 - 6.51)	1.58951	0.0956288
CDCA3	5.54 (0 - 36.56)	2.23 (0 - 11.71)	2.48585	0.0959579
MMP2	0.64 (0 - 7.04)	0.04 (0 - 1.08)	14.2418	0.0959692
2021-09-06	0.41 (0 - 4.53)	2.63 (0 - 17.42)	0.156897	0.0959697
DAP	1.36 (0 - 5.55)	3.11 (0 - 18)	0.436754	0.0960571
CSTA	1.46 (0 - 11.97)	0.32 (0 - 5.94)	4.62702	0.0962187
UGGT1	27.11 (0 - 64.59)	50.11 (0 - 156.61)	0.541033	0.0962934
ADO	2.51 (0 - 13.47)	1.19 (0 - 6.05)	2.10306	0.0964335
DDX17	6.06 (0 - 13.07)	9.09 (2.6 - 24.4)	0.666635	0.0965475
C2orf49	1.99 (0 - 7.04)	1.08 (0 - 5.32)	1.84955	0.0968645
NCKAP1L	1.56 (0 - 6.79)	4.33 (0 - 25.03)	0.360436	0.0969876
PTGES	12.72 (0 - 34.99)	6.43 (0 - 51.28)	1.97728	0.0971326
STK10	0.47 (0 - 1.3)	1.63 (0 - 8.6)	0.289618	0.0971538
SH3BGRL2	0.7 (0 - 2.48)	1.62 (0 - 9.1)	0.4308	0.0973846
2021-09-07	3.94 (0 - 10.77)	6.39 (0 - 22.51)	0.616467	0.0974108
FAM3C	9.72 (3.85 - 18.1)	28.88 (1.2 - 166.91)	0.336682	0.097458
RPS23	4.02 (0 - 11.37)	2.62 (0 - 8.83)	1.53341	0.0974806
PTBP3	0.58 (0 - 2.09)	1.47 (0 - 7.92)	0.391427	0.0976912
FLOT1	2.64 (0 - 11.01)	5.51 (0 - 17.98)	0.478825	0.0977952
HSP90B1	117.17 (0 - 210.69)	169.62 (39.87 - 438.83)	0.690745	0.0978074
PDIA3	107.82 (11.54 - 213.77)	144.98 (10.4 - 294.51)	0.743721	0.0982879
C7orf55	1.61 (0 - 4.61)	3.18 (0 - 10.56)	0.505117	0.098609
PRKAA1	0.26 (0 - 1.24)	0.85 (0 - 6.14)	0.301798	0.0988785
ASF1A	0.52 (0 - 5.77)	0.04 (0 - 1.3)	14.5334	0.0991533
SLC39A6	0.97 (0 - 7.7)	0.28 (0 - 2.08)	3.39836	0.0994496
RPL11	5.98 (0 - 16.71)	10.46 (2.6 - 50.45)	0.57175	0.0994751
NUP85	0.98 (0 - 3.13)	2.49 (0 - 12.68)	0.392661	0.0999411
GLA	2.7 (0 - 5.53)	1.65 (0 - 5.86)	1.63346	0.0999414
RBM28	0.45 (0 - 2.01)	1.34 (0 - 6.13)	0.337786	0.100491
CCDC94	0.8 (0 - 2.09)	1.78 (0 - 6.25)	0.449332	0.100812
HMGCS1	2 (0 - 10.03)	9.83 (0 - 69.21)	0.20304	0.100947
LTF	0.75 (0 - 7.7)	0.09 (0 - 2.14)	8.18637	0.100979
CCDC186	0.56 (0 - 2.39)	1.62 (0 - 7.61)	0.344272	0.101081
FUCA1	1.46 (0 - 4.06)	9.18 (0 - 59.62)	0.159326	0.101429
S100A11	316.81 (85.76 - 1169.86)	206.54 (0 - 599.24)	1.53385	0.102042
OTUD6B	0.45 (0 - 2.38)	1.25 (0 - 6.25)	0.363693	0.102746
CARHSP1	17.59 (2.61 - 64.62)	10.36 (1.19 - 35.1)	1.69858	0.102807
GSTO1	31.64 (5.77 - 114.36)	21 (5.23 - 76.42)	1.50654	0.102931
NUDT4	0.4 (0 - 2.27)	1.11 (0 - 5.54)	0.35639	0.103238
CTNNA2	0.16 (0 - 1.13)	1.93 (0 - 17.12)	0.0849171	0.103371
VARS	25.72 (0 - 52.22)	39.91 (1.08 - 96.32)	0.644552	0.103549
KIAA1033	0.52 (0 - 5.77)	0.05 (0 - 0.6)	10.8908	0.103665
LAMA5	11.28 (0 - 76.24)	4.37 (0 - 24.49)	2.58373	0.103734
MAX	2.77 (0 - 9.62)	1.13 (0 - 12.62)	2.43632	0.103832
ACYP1	10.27 (2.9 - 40.41)	6.02 (0 - 31.2)	1.70567	0.104737
RFC1	0.05 (0 - 0.57)	0.94 (0 - 7.57)	0.054664	0.104888
GBE1	6.59 (0 - 16.42)	3.32 (0 - 25.34)	1.9849	0.104974
HMGB1P1	3.85 (0 - 28.86)	1.13 (0 - 15.6)	3.40549	0.105285
CCT8	64.39 (11.54 - 129.22)	89.86 (31.8 - 245.06)	0.716525	0.105364
SEC24C	10.9 (0 - 20.45)	17.21 (0 - 50.37)	0.633327	0.105375
CHMP4B	4.23 (0 - 11.97)	7.37 (0.59 - 26.49)	0.573301	0.105613
MCU	0.49 (0 - 2.01)	1.99 (0 - 15.06)	0.246102	0.105782
NUBP1	1.71 (0 - 6.23)	2.96 (0 - 8.76)	0.576855	0.105862
GANAB	112.69 (5.77 - 171.98)	149.59 (42.33 - 395.79)	0.753332	0.105897
SUB1	24.32 (11.28 - 46.18)	18.37 (3.6 - 37.4)	1.32384	0.106057
CBR3	4.96 (0 - 14.62)	2.8 (0 - 14.55)	1.77329	0.106222
MVP	28.8 (0 - 82.26)	50.17 (1.73 - 178.23)	0.574069	0.10633
HEXB	8.36 (0 - 14.36)	13.74 (0.76 - 58.74)	0.608503	0.106413
CD46	4.57 (0 - 11.54)	2.78 (0 - 14.3)	1.64361	0.106514
PTBP1	40.87 (28.76 - 53.77)	47.76 (17.33 - 74.43)	0.855591	0.106601
NAGK	3.3 (0 - 15.65)	7.56 (0 - 28.42)	0.436003	0.106853
NAA15	0.24 (0 - 2.09)	1.08 (0 - 6.48)	0.218957	0.107051
ISOC2	3.88 (0 - 9.23)	7.32 (0 - 24.47)	0.529833	0.107081
HSPBP1	0.79 (0 - 2.39)	2.05 (0 - 10.07)	0.385523	0.107132
UCHL3	5.77 (0.51 - 19.32)	9.07 (0.61 - 30.45)	0.636093	0.107559
NT5C3A	0.16 (0 - 1.3)	1.33 (0 - 9.3)	0.123948	0.107634
KRT86	1.47 (0 - 16.22)	0.12 (0 - 4.37)	12.1507	0.10771
AIM1	0.86 (0 - 4.64)	6.64 (0 - 59.29)	0.129574	0.107717
HMOX2	5.43 (0 - 14.27)	11.24 (0 - 35.01)	0.48254	0.107889
CHMP4C	1.02 (0 - 3.1)	2.01 (0 - 6.4)	0.50585	0.107907
MDC1	1.35 (0 - 6.34)	3.83 (0 - 23.16)	0.352206	0.108318
ALDH1A2	1.34 (0 - 14.72)	0.13 (0 - 2.5)	10.1479	0.108614
PPP1R7	6.65 (1.92 - 19.11)	9.59 (2.73 - 22.21)	0.693262	0.108726
PLAUR	7.61 (0 - 45.47)	2.87 (0 - 25.36)	2.64851	0.109503
PDIA4	122.61 (69.41 - 194.1)	170.35 (38.04 - 526.46)	0.719748	0.109553
CMC1	3.68 (1.16 - 11.97)	2.2 (0 - 9.1)	1.67009	0.109675
TAX1BP1	0.1 (0 - 1.13)	0.72 (0 - 5.86)	0.14252	0.109815
CHCHD10	0.7 (0 - 7.18)	0.11 (0 - 1.3)	6.35028	0.109861
DARS	5.15 (0 - 13.91)	9.42 (0 - 28.11)	0.54731	0.109992
NXN	0.71 (0 - 6.66)	4.6 (0 - 35.91)	0.154296	0.110019
GNAS	0.92 (0 - 3.13)	2.8 (0 - 18.03)	0.329097	0.110201
HDHD3	1.23 (0 - 4.18)	2.51 (0 - 11.25)	0.489866	0.11027
CXCL5	2.59 (0 - 13.91)	0.84 (0 - 11.24)	3.09079	0.110577
SPATS2L	0.05 (0 - 0.5)	2.01 (0 - 20.72)	0.0227203	0.110643
SERPINB12	0.83 (0 - 7.18)	0.18 (0 - 3.03)	4.63939	0.110649
PSMD3	3.25 (0 - 11.49)	5.46 (0 - 16.28)	0.593867	0.11068
RAPH1	0.89 (0 - 5.22)	2.83 (0 - 15.6)	0.316203	0.110725
NUDT21	7.18 (2.01 - 15.39)	5.39 (0.97 - 14.3)	1.33181	0.110824
EEF2	200.01 (53.88 - 552.46)	260.01 (86.24 - 503.73)	0.76924	0.110892
RPL26L1	0.91 (0 - 5.03)	0.26 (0 - 4.91)	3.49502	0.111484
CAPNS1	35.92 (0 - 124)	55.48 (5.86 - 175.83)	0.647493	0.11164
NT5DC1	1.93 (0 - 6.54)	3.62 (0 - 12.86)	0.533982	0.1117
GRB2	7.39 (1.34 - 32.71)	4.57 (0 - 14.3)	1.61597	0.111787
MMP10	0.71 (0 - 7.77)	0.06 (0 - 2.27)	11.2088	0.112491
LARP7	0.15 (0 - 1.7)	0.81 (0 - 6.55)	0.191639	0.112655
PPP6C	2.73 (0 - 28.86)	0.42 (0 - 2.96)	6.56231	0.112718
TMEM55B	1.62 (0 - 5.03)	0.98 (0 - 2.76)	1.65263	0.112759
CDC42SE1	1.18 (0 - 7.18)	0.42 (0 - 5.05)	2.78336	0.112879
PPM1B	0.14 (0 - 1.03)	0.72 (0 - 5.2)	0.194182	0.113187
PHB	8.56 (0 - 16.11)	13.44 (0 - 42.4)	0.637086	0.113534
ACBD3	4.14 (0 - 11.97)	6.75 (0 - 20.16)	0.614013	0.113635
RPL32	11.93 (0 - 48.14)	7.76 (0 - 24.02)	1.53694	0.113645
TCF20	1.65 (0 - 7.7)	0.7 (0 - 7.57)	2.34772	0.113932
RRM2	13.83 (0 - 59.65)	7.71 (0 - 24.28)	1.79372	0.114096
PPP2R4	5.68 (0 - 10.44)	8.27 (0 - 21.62)	0.68706	0.114109
RCN2	1.24 (0 - 6.48)	2.44 (0 - 8.64)	0.510773	0.114397
CRB1	0.58 (0 - 6.34)	0.06 (0 - 1.01)	8.89105	0.114458
TALDO1	89.63 (41.22 - 189.93)	69.74 (14.57 - 139.06)	1.28505	0.114744
FAM192A	3.48 (0 - 9.62)	2.11 (0 - 8.14)	1.65157	0.114916
MB	1.3 (0 - 6.15)	3.95 (0 - 21.88)	0.329931	0.114955
SEC23B	1.56 (0 - 7.31)	4.71 (0 - 24.27)	0.331404	0.11528
CDV3	42.34 (4.01 - 289.6)	19.38 (2.37 - 62.98)	2.18438	0.115314
MOB1B	1.21 (0 - 3.13)	2.31 (0 - 7.32)	0.522808	0.11532
GABARAP	0 (0 - 0)	0.48 (0 - 5.2)	0	0.116138
WDR44	1.72 (0 - 7.18)	3.39 (0 - 10.64)	0.507613	0.116401
TJAP1	0.69 (0 - 3.24)	1.4 (0 - 5.26)	0.489143	0.116749
PARG	0.97 (0 - 7.18)	0.31 (0 - 2.78)	3.12328	0.11686
ERBIN	0.2 (0 - 0.65)	1.76 (0 - 17.68)	0.116485	0.117312
CTSS	0.33 (0 - 2.27)	1.16 (0 - 6.7)	0.280431	0.117406
MYDGF	18.54 (2.38 - 69.27)	12.81 (2.38 - 29.15)	1.44783	0.117572
PLPP1	0.78 (0 - 6.15)	0.25 (0 - 1.8)	3.13264	0.117863
STK24	0.53 (0 - 3.72)	1.61 (0 - 8.87)	0.328677	0.11821
SKP1	41.28 (7.31 - 213.01)	22.93 (0 - 74.25)	1.80027	0.118546
PRPS1	0.14 (0 - 1.57)	2.12 (0 - 18.03)	0.0672071	0.118756
SNX1	3.5 (0 - 7.77)	5.37 (0 - 13.98)	0.652985	0.118786
NELFB	0.83 (0 - 4.18)	2.03 (0 - 9.72)	0.409875	0.118847
SELM	2.14 (0 - 7.18)	1.1 (0 - 6.31)	1.94915	0.11889
NQO1	239.38 (93.94 - 614.79)	137.45 (0 - 864.29)	1.74158	0.118922
PLTP	9.13 (0 - 44.91)	3.75 (0 - 25.03)	2.43387	0.118977
HNRNPF	11.53 (0 - 29.8)	16.45 (0 - 37.42)	0.700713	0.119039
SAR1B	1.61 (0 - 4.64)	3.01 (0 - 12.68)	0.534976	0.119395
EIF3A	1.62 (0 - 7.44)	3.74 (0 - 11.83)	0.432784	0.120064
EIF3H	9.23 (0 - 35.9)	16.55 (0 - 68.52)	0.557513	0.120179
ABHD11	2.47 (0 - 9.05)	4.91 (0 - 26.19)	0.502548	0.120495
SERPINH1	26.89 (3.85 - 52.8)	47.32 (0 - 180.71)	0.568218	0.12069
CNKSR1	1.24 (0 - 4.7)	2.61 (0 - 9.04)	0.47691	0.120855
PSMD2	14.68 (0 - 30.71)	22.22 (0 - 47.44)	0.660533	0.121034
IL36G	0.62 (0 - 6.82)	0.08 (0 - 1.51)	8.25029	0.121078
EGFR	5.42 (0 - 43.99)	15.22 (0 - 67.07)	0.356467	0.121521
NUDT1	3.31 (0 - 13.47)	2.11 (0 - 6.26)	1.57111	0.121535
USP5	15.42 (3.85 - 26.15)	24.66 (1.26 - 79.09)	0.625311	0.122032
PSMD13	10.63 (0 - 19.61)	15.37 (2.52 - 38.96)	0.691554	0.122033
CSTB	67.15 (11.89 - 176.55)	44.94 (5.31 - 139.81)	1.4941	0.122115
RGS10	2.31 (0 - 3.89)	4.44 (0 - 18.16)	0.520421	0.122195
TKT	265.61 (21.54 - 485.47)	202.64 (49.2 - 531.55)	1.31072	0.122236
BRMS1	1.06 (0 - 7.18)	0.39 (0 - 2.52)	2.73907	0.122391
RNF214	0.74 (0 - 2.39)	1.42 (0 - 5.05)	0.522221	0.123417
RTCB	6.93 (0 - 12.82)	9.18 (0 - 18.77)	0.754121	0.123459
ACP1	10.38 (1.92 - 22.31)	14.39 (0 - 41.92)	0.721678	0.123534
GM2A	3.81 (0 - 15.39)	2.3 (0 - 7.1)	1.65569	0.123644
MYO6	0.33 (0 - 3.17)	3.43 (0 - 36.7)	0.0972899	0.123756
CDK1	0.06 (0 - 0.62)	1.22 (0 - 11.58)	0.0461249	0.123883
2021-03-05	0.56 (0 - 2.09)	1.21 (0 - 5.92)	0.458426	0.123904
AARS	55.66 (0 - 105.6)	75.07 (11.06 - 150.02)	0.741469	0.123941
CTBP1	2.19 (0 - 9.05)	3.43 (0 - 9.04)	0.63817	0.124031
PFDN4	12.04 (0 - 109.67)	3.35 (0 - 32.5)	3.59303	0.124387
PRPF6	0.24 (0 - 2.09)	0.95 (0 - 6.31)	0.25487	0.124486
TECR	1.77 (0 - 7.31)	3.61 (0 - 15.11)	0.491101	0.125335
TSTD1	3.86 (0 - 11.15)	7.14 (0 - 26.08)	0.540837	0.125415
CRELD2	1.2 (0 - 3.72)	2.27 (0 - 8.72)	0.528075	0.12544
C12orf73	0.79 (0 - 5.77)	0.26 (0 - 2.08)	3.03071	0.126148
CLPTM1L	0 (0 - 0)	0.6 (0 - 6.14)	0	0.126243
ABCE1	1.65 (0 - 4.7)	3.78 (0 - 19.01)	0.436841	0.126338
FTL	4.38 (0 - 21.54)	1.71 (0 - 14.97)	2.56083	0.126386
PFKL	1.45 (0 - 7.31)	4.58 (0 - 26.63)	0.315795	0.12642
FAU	5.79 (0 - 48.82)	2.09 (0 - 6.14)	2.77277	0.126527
NSUN2	12.6 (0 - 37.6)	18.79 (0 - 40.7)	0.670494	0.126923
UBE2G1	2.69 (0 - 7.13)	1.91 (0 - 4.16)	1.40599	0.126954
2021-09-08	0.05 (0 - 0.5)	1.46 (0 - 14.37)	0.03139	0.127218
CLTC	4.08 (0 - 19.82)	9.89 (0 - 47.8)	0.413041	0.127381
EPS8	1.41 (0 - 4.64)	3.96 (0 - 24.73)	0.355919	0.127544
SLC25A3	1.13 (0 - 3.59)	3.99 (0 - 27.6)	0.284688	0.127682
NPTN	5.3 (0 - 26.33)	2.96 (0 - 11.07)	1.78946	0.127912
CUTA	20.61 (0 - 125.07)	11.12 (0 - 32.43)	1.85372	0.12793
CAB39	6.45 (0 - 16.11)	14.49 (1.94 - 83.45)	0.445369	0.127991
LMNB1	20.58 (0 - 38.45)	30.92 (2.6 - 86.98)	0.665448	0.128195
SOD1	58.06 (4.61 - 320.71)	26.93 (3.31 - 129.71)	2.15578	0.128347
RPL4	11.11 (0 - 27.75)	17.83 (0 - 53.58)	0.623054	0.128652
RASA1	0.21 (0 - 1.04)	0.92 (0 - 6.42)	0.224879	0.128974
GSTZ1	1.28 (0 - 3.96)	2.97 (0 - 17.3)	0.429832	0.129203
MAN1B1	0.29 (0 - 1.57)	1.05 (0 - 5.49)	0.278487	0.129262
C4B	20.18 (0 - 222)	2.62 (0 - 50.04)	7.71206	0.129375
PFN3	0.87 (0 - 9.62)	0.12 (0 - 1.91)	7.40466	0.129397
LARP1	4.18 (0 - 8.42)	6.43 (0 - 15.97)	0.650565	0.129606
GATC	2.4 (0 - 7.18)	1.46 (0 - 7.81)	1.64175	0.129673
APP	3.56 (0 - 10.37)	2.22 (0 - 9.46)	1.60313	0.129768
ASL	0.97 (0 - 6.23)	6.35 (0 - 39.39)	0.152177	0.130194
ACO1	12.91 (0 - 35.7)	26.33 (0 - 101.41)	0.490445	0.130248
HSPA1A	131.49 (31.11 - 316.01)	180.57 (31.24 - 466.8)	0.728196	0.130343
NHLRC2	1.7 (0 - 7.18)	3.71 (0 - 21.51)	0.458473	0.130346
DCXR	5.32 (0 - 9.72)	9.89 (0 - 39.21)	0.537786	0.130379
PSMD10	0.96 (0 - 3.72)	1.98 (0 - 6.5)	0.483443	0.130431
SWAP70	4.44 (0 - 9.72)	8.9 (0 - 48.04)	0.498793	0.130594
RBKS	1.86 (0 - 19.24)	0.37 (0 - 2.88)	4.97782	0.1313
PPM1A	0.14 (0 - 1.04)	0.72 (0 - 5.18)	0.195676	0.13137
VTA1	4.1 (1.16 - 17.1)	7.51 (0 - 34.23)	0.545682	0.131466
TUBB4B	43.67 (0 - 94.84)	62.56 (0 - 145.2)	0.698007	0.131766
SH3BGRL	5.11 (0 - 14.87)	8.78 (0 - 26)	0.581392	0.13217
STX6	2.08 (0 - 4.53)	1.25 (0 - 5.86)	1.65504	0.132191
CSRP2	0.57 (0 - 5.53)	0.14 (0 - 1.26)	4.16649	0.132407
EIF2S2	9.7 (1.7 - 21.54)	12.83 (1.19 - 31.23)	0.756135	0.132483
DDX1	5.28 (0 - 12.01)	8.39 (0 - 26.82)	0.629515	0.132815
RAP2B	0.3 (0 - 1.7)	1.06 (0 - 5.76)	0.287803	0.133271
B2M	9.43 (0 - 35.44)	5.3 (0 - 22.79)	1.77875	0.133399
INPP4B	2.27 (0 - 13.91)	7.76 (0 - 45.59)	0.293213	0.133447
IGFBP7	2.67 (0 - 19.44)	0.96 (0 - 9.11)	2.78251	0.133655
PSMB5	24.72 (4.76 - 69.27)	17.48 (1.75 - 51.17)	1.41451	0.133734
MED9	2.55 (0 - 15.39)	1.11 (0 - 9.1)	2.30487	0.133892
DDX46	0.05 (0 - 0.5)	0.68 (0 - 5.2)	0.0667723	0.134241
DIABLO	13.24 (3.96 - 26.33)	19.33 (4.88 - 67.52)	0.68484	0.134279
C1orf52	5.66 (0 - 40.69)	2.02 (0 - 14.57)	2.79906	0.134646
PPP2R5C	0.34 (0 - 2.61)	1.1 (0 - 6.48)	0.312305	0.134882
RSRC1	0.7 (0 - 7.7)	0.1 (0 - 2.08)	7.0615	0.13495
PGM3	0.45 (0 - 2.09)	1.24 (0 - 5.76)	0.361279	0.135063
MSMO1	1.15 (0 - 4.1)	1.94 (0 - 6.62)	0.594734	0.135133
TIGAR	1.56 (0 - 5.03)	2.63 (0 - 7.57)	0.593625	0.135166
PPP1R12A	8.39 (0 - 22.63)	11.57 (2.34 - 28.83)	0.724639	0.135233
MCM6	0.55 (0 - 4.53)	1.69 (0 - 11.63)	0.325959	0.135393
PHGDH	8.48 (0 - 28.72)	18.52 (0 - 87.79)	0.458006	0.135419
ALDH1A3	2.54 (0 - 19.11)	21.39 (0 - 140.83)	0.118875	0.135642
MCRIP1	4.51 (0 - 21.17)	2.47 (0 - 14.3)	1.82506	0.135672
TP53I11	0.11 (0 - 1.24)	0.65 (0 - 5.2)	0.173351	0.13605
PLEKHF2	0.59 (0 - 3.72)	1.65 (0 - 11.26)	0.35559	0.136377
TSG101	2.96 (0 - 5.22)	4.08 (0 - 10.7)	0.725641	0.136662
FASN	86.69 (0 - 273.5)	169.52 (0 - 783.26)	0.511397	0.136723
KDM1A	0.17 (0 - 1.3)	1 (0 - 7.61)	0.165383	0.136784
RBMXL1	3.84 (0 - 10.37)	1.99 (0 - 13.75)	1.93368	0.137157
WNK1	0.15 (0 - 1.13)	1.35 (0 - 12.49)	0.111262	0.137391
NUMA1	24.14 (0 - 55.63)	34.17 (10.81 - 107.53)	0.706527	0.137548
SMIM13	1.11 (0 - 7.7)	0.42 (0 - 3.78)	2.64227	0.137867
PPIH	4.22 (0 - 19.24)	2.6 (0 - 6.81)	1.62694	0.138333
KNSTRN	0.84 (0 - 7.7)	0.19 (0 - 3.78)	4.35638	0.138913
CEP41	0.14 (0 - 1.51)	0.65 (0 - 5.55)	0.210735	0.139029
EIF1AY	0.63 (0 - 2.59)	1.51 (0 - 8.83)	0.418195	0.13905
HNRNPUL2	7.13 (0 - 16.2)	10.53 (2.16 - 26.82)	0.677066	0.139298
ACTR3	23.82 (3.85 - 38.29)	29.48 (9.02 - 63.56)	0.80803	0.139405
GBAS	2.27 (0 - 7.69)	7.5 (0 - 56.6)	0.302326	0.139455
FAM114A1	6.01 (0 - 15.38)	9.46 (0 - 32.1)	0.635066	0.139501
NGRN	0.71 (0 - 7.18)	0.16 (0 - 1.8)	4.49602	0.139729
QARS	5.54 (0 - 19.32)	9.04 (0 - 25.15)	0.61294	0.139748
APMAP	12.16 (3.17 - 33.69)	18.72 (0.79 - 50.57)	0.649628	0.13998
FSTL1	1.94 (0 - 7.18)	0.94 (0 - 7.92)	2.05644	0.140042
AFAP1L2	0.15 (0 - 0.62)	1.8 (0 - 14.02)	0.0857665	0.14025
GNB2	3.95 (0 - 9.63)	6.52 (0 - 23.84)	0.605873	0.140546
HINT1	56.63 (11.54 - 129.2)	42.61 (10.38 - 101.87)	1.32897	0.140802
CYB5A	0.27 (0 - 1.92)	1.82 (0 - 18.91)	0.147647	0.14093
NUCKS1	9.02 (2.05 - 16.75)	5.63 (0 - 33.22)	1.60234	0.141108
HOPX	0 (0 - 0)	1.03 (0 - 11.26)	0	0.14122
ZPR1	1.81 (0 - 7.04)	3.4 (0 - 13.62)	0.533565	0.141595
ACAA2	10.76 (0 - 57.83)	4.67 (0 - 45.5)	2.30435	0.141648
PSMC4	8.22 (0 - 16.22)	11.32 (0 - 24.68)	0.726715	0.141758
MSLN	3.08 (0 - 28.72)	0.81 (0 - 6.64)	3.82525	0.141854
ACYP2	1.97 (0 - 9.62)	1.02 (0 - 5.54)	1.92609	0.141961
RALY	7.11 (0 - 16.73)	10.82 (0 - 30.66)	0.656891	0.142224
LZIC	14.95 (2.01 - 55.8)	8.98 (0 - 42.9)	1.66469	0.142353
CCDC9	6.24 (0.62 - 43.08)	2.63 (0 - 21.45)	2.36894	0.142364
CYR61	2.4 (0 - 11.1)	0.97 (0 - 10.97)	2.46872	0.142414
C18orf25	3.75 (0 - 21.54)	1.81 (0 - 10.41)	2.0755	0.142573
2021-09-05	0.05 (0 - 0.58)	0.69 (0 - 5.63)	0.0766871	0.142903
LCMT1	1.1 (0 - 2.48)	1.77 (0 - 5.4)	0.622849	0.143447
DPY30	5.44 (2.51 - 9.74)	7.92 (1.94 - 30.28)	0.687167	0.143565
CENPF	0 (0 - 0)	0.43 (0 - 5.05)	0	0.144105
MEMO1	2.3 (0 - 6.54)	1.48 (0 - 5.02)	1.55876	0.144948
HSDL2	4.12 (0 - 11.33)	7.66 (0 - 27.68)	0.538133	0.14503
SERPINB9	4.78 (0 - 32.39)	1.27 (0 - 33.89)	3.76858	0.145051
GAB2	0.65 (0 - 7.18)	0.11 (0 - 1.81)	6.04322	0.145129
GMDS	0.38 (0 - 4.18)	1.83 (0 - 14.41)	0.206983	0.145164
GOLGA5	5.06 (0 - 11.01)	8 (0 - 25.23)	0.632982	0.145317
EPS15	1.91 (0 - 5.83)	3.31 (0 - 13)	0.576728	0.145499
FLG	1.76 (0 - 11.97)	0.64 (0 - 7.21)	2.7637	0.145802
TOP1	0.06 (0 - 0.65)	1.32 (0 - 13.24)	0.0445878	0.146112
PSMB10	0.98 (0 - 3.72)	3.11 (0 - 22.79)	0.314941	0.14618
CCDC91	1.36 (0 - 14.36)	0.3 (0 - 2.33)	4.61072	0.146455
NUDCD1	0.5 (0 - 2.9)	2.85 (0 - 20.93)	0.174504	0.146592
SEC24A	0.28 (0 - 1.04)	3.34 (0 - 30.24)	0.0837427	0.146722
GPATCH8	0.19 (0 - 2.09)	0.93 (0 - 6.59)	0.203862	0.147058
EIF3E	4.16 (0 - 9.74)	6.97 (0 - 24.25)	0.596339	0.14719
PLAT	0 (0 - 0)	1.73 (0 - 14.8)	0	0.147236
GFM1	1.67 (0 - 11.06)	4.46 (0 - 27.35)	0.375637	0.147321
NUDT9	4.91 (0 - 8.71)	6.97 (0.71 - 20.18)	0.703942	0.147896
TACSTD2	3.56 (0 - 21.93)	11.1 (0 - 76.83)	0.320536	0.148022
ZNF622	1.22 (0 - 4.18)	2.38 (0 - 11.71)	0.512298	0.148118
MPZL1	3.96 (0 - 10.37)	2.61 (0 - 11.06)	1.51789	0.148368
LSS	0 (0 - 0)	0.45 (0 - 5.76)	0	0.148726
NUP107	1.07 (0 - 3.96)	2.04 (0 - 7.18)	0.523566	0.148745
RQCD1	1.18 (0 - 5.22)	2.09 (0 - 6.33)	0.563094	0.148792
GCLM	8.86 (0 - 19.26)	4.77 (0 - 37.82)	1.85584	0.149373
HIST1H3A	3.81 (0 - 10.56)	7.64 (0 - 37.51)	0.498737	0.149494
EFTUD2	14.6 (0 - 33.98)	20.84 (1.3 - 52.85)	0.700426	0.149708
SPOCK2	14.1 (0 - 153.93)	2.39 (0 - 46.52)	5.88696	0.149993
TXNDC17	24.61 (2.39 - 70.69)	50.37 (2.34 - 260.36)	0.488682	0.150328
C5orf24	4.25 (0 - 35.9)	1.16 (0 - 21.51)	3.65488	0.150335
LRPPRC	5.36 (0 - 27.18)	11.02 (0 - 38.03)	0.486384	0.150953
PLEC	32.14 (0 - 129.57)	66.68 (0.49 - 313.66)	0.481991	0.151702
SPAG9	2.52 (0 - 8.72)	11.75 (0 - 115.89)	0.21493	0.151781
LGALS3	21.19 (0 - 73.11)	41.02 (0 - 180.72)	0.516587	0.151782
LRPAP1	7.47 (0 - 16.92)	11.21 (0.59 - 39.39)	0.666494	0.152263
FUS	37.39 (6.15 - 125.07)	25.07 (1.43 - 108.95)	1.49178	0.152326
SLC1A5	0.47 (0 - 2.83)	1.78 (0 - 11.71)	0.263824	0.152468
IPO5	2.11 (0 - 7.83)	4.82 (0 - 25.37)	0.437486	0.153541
PRDX3	34.23 (23.07 - 55.48)	28.01 (6.82 - 54.59)	1.22223	0.153847
ECI1	41.97 (11.1 - 105.83)	30.72 (8.13 - 84.94)	1.36612	0.154409
HIST2H2BC	2.18 (0 - 22.93)	0.45 (0 - 7.8)	4.86127	0.154517
MGME1	0.34 (0 - 2.61)	1.06 (0 - 5.86)	0.315749	0.154694
DHCR24	0.71 (0 - 3.66)	2.86 (0 - 19.78)	0.248503	0.154722
EIF3F	6.53 (0 - 18.12)	9.37 (0 - 19.86)	0.696921	0.154755
ITGB4	0.94 (0 - 4.96)	6.12 (0 - 65.85)	0.154458	0.154965
GALNT7	0.47 (0 - 2.09)	2.04 (0 - 17.76)	0.230917	0.155756
HUWE1	0.05 (0 - 0.57)	0.53 (0 - 5.4)	0.0977273	0.155974
VPS4B	1.95 (0 - 6.03)	3.15 (0 - 13.37)	0.618242	0.156258
APEH	37.19 (11.1 - 153.93)	24.87 (0.54 - 77.66)	1.49527	0.156429
RHOC	9.88 (0 - 24.64)	14.71 (1.25 - 42.23)	0.671466	0.156792
CDC5L	5.79 (0 - 14.72)	8.61 (0 - 27.43)	0.672793	0.156892
RDX	69.76 (15.65 - 219.35)	48.44 (6.02 - 150.04)	1.44014	0.156934
PDLIM2	1.88 (0 - 6.34)	1.15 (0 - 4.66)	1.63606	0.156973
PGK2	3.05 (0 - 18.54)	16.18 (0 - 105.41)	0.188506	0.15698
TTC9	0.36 (0 - 2.09)	0.99 (0 - 5.33)	0.357338	0.157012
SCEL	1.5 (0 - 6.37)	5.88 (0 - 40.37)	0.255355	0.157376
NAA10	5.63 (0 - 10.37)	8.33 (0 - 24.47)	0.67592	0.157557
PFKP	0.9 (0 - 3.96)	5.4 (0 - 52.2)	0.166166	0.157646
GSTK1	7.04 (0 - 13.58)	11.06 (1.73 - 47.94)	0.636629	0.158047
PDE2A	0.89 (0 - 2.48)	2.14 (0 - 14.1)	0.416499	0.158191
CNNM4	0 (0 - 0)	0.69 (0 - 8.1)	0	0.158592
STK39	0.17 (0 - 0.79)	0.94 (0 - 6.7)	0.18378	0.158637
GNL1	0.21 (0 - 2.27)	1 (0 - 8.53)	0.206887	0.15871
CASC3	2.55 (0 - 9.57)	1.44 (0 - 8.83)	1.77101	0.158934
PPME1	2.03 (0 - 6.82)	5.59 (0 - 47.44)	0.362525	0.15898
C21orf33	8.76 (0 - 18.8)	13.62 (0 - 45.34)	0.64303	0.159031
KIAA2013	1.46 (0 - 5.64)	2.5 (0 - 9.1)	0.585531	0.159378
MRPL41	2.69 (0 - 7.04)	3.91 (0 - 12.94)	0.688471	0.159662
SIPA1L3	0 (0 - 0)	0.5 (0 - 5.21)	0	0.159671
PCNA	27.23 (0 - 48.7)	36.8 (7.55 - 116.24)	0.739883	0.160075
MRPS11	2.39 (0 - 5.83)	1.46 (0 - 8.83)	1.63522	0.160106
EPB41L1	1.83 (0 - 8.2)	4.46 (0 - 26.65)	0.411052	0.1603
CA2	5.11 (0 - 22.99)	2.58 (0 - 16.02)	1.98418	0.16088
FKBP10	10.17 (0 - 48.1)	5.37 (0 - 30.63)	1.89495	0.161025
ZC3HAV1	0.7 (0 - 4.18)	1.72 (0 - 8.13)	0.408966	0.161032
PPFIA1	0.43 (0 - 2.48)	1.09 (0 - 6.75)	0.395907	0.16113
ARFGAP1	3.72 (0 - 7.13)	5.44 (0 - 18.07)	0.682739	0.16146
FIP1L1	2.03 (0 - 4.79)	3.35 (0 - 13.34)	0.60666	0.16146
ALAD	1.52 (0 - 4.34)	3.27 (0 - 17.52)	0.462888	0.161623
RPS3	13.26 (0 - 43.87)	18.72 (1.3 - 44.43)	0.708201	0.162108
NAGLU	6.27 (0 - 16.72)	11.58 (0 - 54.25)	0.541852	0.162222
RYDEN	0.75 (0 - 2.05)	1.73 (0 - 9.72)	0.433298	0.162239
ALDH18A1	1.4 (0 - 6.66)	4.77 (0 - 31.66)	0.29276	0.162333
ACAA1	2.01 (0 - 8.88)	3.86 (0 - 17.27)	0.521848	0.162634
CLYBL	4.21 (0 - 38.48)	1.22 (0 - 15.5)	3.46016	0.162794
CARMIL2	1.01 (0 - 9.57)	0.28 (0 - 2.78)	3.66535	0.162996
UBAP2L	29.26 (0 - 86.59)	20.57 (2.05 - 55.52)	1.42204	0.163291
BZW2	1.18 (0 - 7.93)	2.53 (0 - 11.34)	0.465083	0.163485
CDR2L	0 (0 - 0)	0.57 (0 - 6.88)	0	0.163675
DCBLD2	0.47 (0 - 2.59)	1.9 (0 - 11.83)	0.248898	0.163716
MAPK13	0.2 (0 - 1.13)	0.97 (0 - 7.5)	0.208665	0.164167
COPS6	1.96 (0 - 5.55)	3.1 (0 - 9.01)	0.633963	0.164211
PYCR2	2.18 (0 - 8.06)	4.31 (0 - 18.62)	0.505491	0.164253
CD55	2.53 (0 - 12.96)	1.09 (0 - 14.3)	2.32328	0.164298
GSK3B	0.26 (0 - 1.04)	0.79 (0 - 5.54)	0.322654	0.164311
PDE4D	2.01 (0 - 8.2)	0.66 (0 - 15.31)	3.04098	0.164888
CALM	156.44 (16.72 - 646.21)	92.51 (21.36 - 435.92)	1.69109	0.165127
PSMB9	0.6 (0 - 5.03)	2.01 (0 - 15.78)	0.29981	0.165419
LIMD1	2.46 (0 - 9.4)	1.45 (0 - 7.99)	1.70121	0.165514
STOM	1.08 (0 - 3.59)	3.32 (0 - 21.45)	0.326419	0.165697
SNRNP200	0.26 (0 - 2.83)	4.06 (0 - 47.85)	0.0634135	0.165718
HGH1	0.31 (0 - 3.4)	1.49 (0 - 11.71)	0.206643	0.166009
GDI1	19.35 (4.7 - 82.43)	31.23 (1.26 - 101.93)	0.61976	0.166395
ATL3	1.88 (0 - 9.4)	4.05 (0 - 18.07)	0.464747	0.166426
EIF1AD	3.31 (0 - 9.57)	2.26 (0 - 8.33)	1.464	0.166497
IRF3	0.97 (0 - 3.08)	1.7 (0 - 6.48)	0.574164	0.166587
RPS12	108.41 (42.13 - 262.36)	86.8 (29.37 - 147.6)	1.24894	0.166771
LPXN	0.96 (0 - 10.56)	0.14 (0 - 5.21)	6.63838	0.166934
AKR1C4	5.96 (0 - 30.29)	2.44 (0 - 23.04)	2.44235	0.166946
SDE2	1.71 (0 - 7.18)	0.94 (0 - 5.3)	1.80819	0.167349
GNA13	0.65 (0 - 2.59)	1.58 (0 - 10.66)	0.412096	0.167405
ARHGAP17	0.6 (0 - 2.39)	1.36 (0 - 7.31)	0.438489	0.16794
CSDE1	0.38 (0 - 2.39)	1.04 (0 - 5.07)	0.37091	0.168687
ZNF217	0.15 (0 - 1.04)	0.79 (0 - 7.15)	0.19419	0.1687
VTI1A	0.96 (0 - 3.02)	1.85 (0 - 8.56)	0.52203	0.169225
TAF15	4.74 (0 - 15.39)	2.73 (0 - 16.4)	1.73754	0.169302
ERGIC1	1.62 (0 - 15.38)	3.36 (0 - 11.83)	0.482546	0.169535
U2AF2	8.25 (0.67 - 15.86)	12.03 (0 - 33.13)	0.685693	0.169606
RANBP2	0.62 (0 - 3.13)	2.22 (0 - 15.34)	0.277822	0.169724
DENR	15.35 (6.69 - 42.33)	12.03 (3.13 - 18.61)	1.27548	0.169741
DLG1	1.5 (0 - 4.02)	2.72 (0 - 10.38)	0.552051	0.170005
CALD1	43.81 (6.2 - 217.8)	21.97 (0 - 232.12)	1.99395	0.17012
GCFC2	1.63 (0 - 11.54)	0.76 (0 - 3.03)	2.12743	0.170167
TMEM173	0.4 (0 - 2.27)	1.89 (0 - 17.07)	0.209092	0.170339
UBA1	113.56 (17.32 - 194.8)	145.31 (7.81 - 362.42)	0.781509	0.1705
AAK1	0.22 (0 - 2.38)	1.61 (0 - 15.99)	0.134014	0.17069
EDIL3	1.93 (0 - 11.28)	0.75 (0 - 9.14)	2.58153	0.170753
NSF	0.46 (0 - 2.09)	4.57 (0 - 57.01)	0.100362	0.170763
AIMP1	7.48 (0 - 19.32)	10.25 (0 - 23.78)	0.729135	0.171031
VCPIP1	0.05 (0 - 0.52)	1.05 (0 - 11.8)	0.0453094	0.172129
SERPINB5	24.13 (0 - 139.41)	10.57 (0 - 98.85)	2.28248	0.172336
VBP1	13.41 (1.16 - 63.5)	8.35 (1.84 - 49.39)	1.60574	0.172352
TNKS1BP1	18.15 (1.34 - 56.82)	28.77 (1.78 - 89.57)	0.630937	0.172784
FUBP3	4.93 (0 - 10.37)	6.87 (0 - 17.42)	0.71691	0.173334
TMED2	9.62 (0 - 19.39)	13.26 (1.26 - 40.92)	0.725455	0.173961
COA5	0.93 (0 - 9.57)	0.23 (0 - 2.78)	3.95661	0.173964
SNAP29	3.49 (0 - 13.01)	8.12 (0 - 63.14)	0.429221	0.174023
DHX9	3.66 (0 - 16.19)	10.58 (0 - 79.75)	0.346374	0.17437
DAG1	7.49 (0 - 45.47)	4.03 (0 - 17.31)	1.85923	0.174567
SERPINB2	9.36 (0 - 73.42)	2.33 (0 - 69.61)	4.01835	0.17459
TCEB2	3.26 (0 - 7.18)	4.51 (0 - 10.99)	0.724195	0.175003
DHTKD1	1.73 (0 - 11.79)	0.71 (0 - 6.8)	2.43183	0.175721
FXR1	1.59 (0 - 9.57)	0.76 (0 - 4.88)	2.09314	0.176397
LSM2	7.19 (2.01 - 19.24)	5.61 (0 - 13.47)	1.28206	0.176558
MCM3	3.24 (0 - 17.56)	5.6 (0 - 20.42)	0.578929	0.177077
BRD4	0.66 (0 - 2.09)	1.69 (0 - 8.83)	0.391474	0.177432
KRT19	6.87 (0 - 32.22)	47.83 (0 - 506.76)	0.143612	0.17759
RAC2	0.16 (0 - 1.74)	0.93 (0 - 8.32)	0.169787	0.177651
TRIP13	0.23 (0 - 2.05)	1.23 (0 - 11.05)	0.18994	0.177655
PPP1R1B	0 (0 - 0)	1.24 (0 - 10.94)	0	0.178033
CELF1	0.32 (0 - 1.94)	0.96 (0 - 6.48)	0.335542	0.178358
VAPB	10.99 (2.32 - 26.94)	15.06 (4.12 - 42.9)	0.730163	0.178611
PRPF40A	1.98 (0 - 17.32)	0.75 (0 - 5.05)	2.63702	0.179895
AIP	12.29 (0 - 27.15)	9.39 (0.71 - 23.97)	1.30923	0.179924
FAM134C	0.27 (0 - 1.03)	0.74 (0 - 5.01)	0.366774	0.180246
PLS1	14.48 (0 - 44.61)	24.36 (0 - 109.52)	0.594564	0.180418
TXLNA	4.26 (0 - 8.42)	6.3 (0 - 20.01)	0.676081	0.180432
EIF2D	1.19 (0 - 5.83)	0.64 (0 - 3.6)	1.85371	0.180571
TRIM47	1.53 (0 - 5.13)	2.61 (0 - 11.06)	0.583863	0.181226
C14orf142	7.47 (0 - 28.72)	5.49 (0.55 - 10.24)	1.35925	0.181359
CPNE3	8.68 (0 - 23.78)	14.16 (0 - 53.25)	0.61291	0.181419
DHX15	8.76 (2.59 - 16.19)	12.75 (1.26 - 43.03)	0.687473	0.181426
TSTA3	3.1 (0 - 11.01)	5.06 (0 - 15.64)	0.61149	0.181447
ITGA6	1.5 (0 - 4.53)	8.7 (0 - 96.08)	0.172746	0.181476
NACC1	0.09 (0 - 1.04)	0.71 (0 - 7.61)	0.133122	0.181808
EEF1D	47.2 (13.47 - 98.13)	73.76 (17.28 - 379.39)	0.63989	0.181976
TGOLN2	6.33 (0 - 43.08)	3.04 (0 - 22.1)	2.08641	0.182031
RAI1	0.53 (0 - 2.51)	1.15 (0 - 5.86)	0.455859	0.182032
CRIP2	3 (0 - 11.97)	5.46 (0 - 25.52)	0.550188	0.182491
AIMP2	2.1 (0 - 7.83)	3.11 (0 - 7.69)	0.675787	0.182737
CYFIP1	0.24 (0 - 2.05)	0.94 (0 - 6.48)	0.251942	0.18292
MRPS5	0.83 (0 - 2.61)	1.74 (0 - 8.76)	0.475274	0.183027
DYNC1LI2	6.92 (0 - 19.02)	9.61 (0 - 25.23)	0.720258	0.183099
HINT2	14.65 (2.68 - 55.8)	10.68 (3.57 - 30.29)	1.37173	0.183128
EEF1A1	334.72 (90.43 - 1074)	443.28 (113.09 - 1252.08)	0.755105	0.183221
TSNAX	5.47 (0 - 10.53)	7.56 (0 - 22.48)	0.722997	0.183293
SVIL	3.5 (0 - 14.36)	2.07 (0 - 9.86)	1.69365	0.183334
CFAP36	0.76 (0 - 3.24)	1.46 (0 - 6.61)	0.520659	0.183597
PYGL	8.17 (0 - 19.32)	20.49 (0 - 141.05)	0.398607	0.184076
NCL	120.8 (11.54 - 238.99)	142.73 (61.09 - 231.19)	0.846394	0.184175
RUFY1	0.5 (0 - 3.89)	1.19 (0 - 6.4)	0.417646	0.184349
MYL6	41.39 (5.77 - 80.92)	50.62 (24.76 - 100.03)	0.817591	0.185157
DDX19A	0.67 (0 - 2.51)	1.34 (0 - 6.14)	0.501809	0.18525
SERPINA1	0.38 (0 - 4.18)	3.45 (0 - 31.38)	0.109953	0.185284
THUMPD1	4.56 (0 - 11.15)	6.92 (0 - 24.7)	0.659447	0.185572
HMGB1	74.27 (3.17 - 351.77)	48.4 (4.28 - 193.68)	1.53437	0.187027
ACADSB	0.99 (0 - 5.53)	2.42 (0 - 14.09)	0.409494	0.187058
CSTF2	9.6 (0 - 51.95)	5.4 (0 - 41.6)	1.7796	0.187089
FBP2	0 (0 - 0)	0.5 (0 - 6.26)	0	0.187384
HARS2	1.58 (0 - 3.4)	2.55 (0 - 8.53)	0.620243	0.187527
RBMXL2	0 (0 - 0)	0.57 (0 - 6.52)	0	0.187627
NDUFA5	7.12 (0.67 - 11.54)	5.75 (1.3 - 14.09)	1.2387	0.187872
ASRGL1	0.91 (0 - 3.85)	3.14 (0 - 22.36)	0.290798	0.187963
AKR1B1	171.54 (1.92 - 638.67)	83.09 (0 - 1164.58)	2.0644	0.188155
IARS	4.2 (0 - 20.37)	8.29 (0 - 37.15)	0.506086	0.188226
KIF3B	0.42 (0 - 2.01)	0.87 (0 - 5.55)	0.47517	0.188576
CORO1A	0 (0 - 0)	2.61 (0 - 32.83)	0	0.188586
CTBP2	0.58 (0 - 2.39)	1.22 (0 - 5.23)	0.476784	0.188849
TRIP10	1.97 (0 - 7.18)	4.24 (0 - 23.59)	0.464435	0.189067
AIF1L	1.81 (0 - 15.39)	0.73 (0 - 3.9)	2.47659	0.189162
TBCB	10.41 (3.85 - 16.4)	15.43 (1.81 - 58.14)	0.674659	0.189391
ADRM1	2.15 (0 - 4.79)	3.22 (0 - 10.62)	0.666978	0.189535
COTL1	27.54 (0 - 179.13)	14.83 (0 - 73.04)	1.85651	0.189571
RRBP1	25.94 (3.4 - 52.65)	44.06 (1.8 - 253.56)	0.588813	0.189806
RACK1	5.22 (0 - 19.32)	9.44 (0 - 41.74)	0.553401	0.190025
GABARAPL2	2.71 (0 - 13.47)	1.41 (0 - 9.18)	1.91994	0.190298
CIAPIN1	4.69 (0 - 10.06)	6.42 (0 - 16.4)	0.73097	0.190693
CHORDC1	12.85 (1.92 - 32.39)	18.04 (0 - 47.06)	0.712237	0.190878
C4A	15.57 (0 - 170.47)	3.64 (0 - 52.33)	4.27626	0.191277
UFC1	5.87 (0 - 11.1)	4.44 (0.69 - 13.14)	1.32203	0.191312
WARS	29.88 (0 - 69.75)	51.13 (2.6 - 224.37)	0.584412	0.191362
BLVRA	10.59 (0 - 23.76)	19.03 (0 - 79.66)	0.556722	0.191381
GSS	30.24 (16.2 - 107.75)	21.72 (1 - 70.19)	1.39248	0.19141
MEF2D	0.97 (0 - 5.77)	0.38 (0 - 5.05)	2.57229	0.191556
DNAJA1	3.29 (0 - 7.13)	4.48 (0 - 13.49)	0.734097	0.191566
PPP4R2	3.67 (0 - 21.54)	2.08 (0 - 9.02)	1.76431	0.191567
HK2	0 (0 - 0)	0.55 (0 - 6.07)	0	0.192265
RABGAP1	0.67 (0 - 4.61)	1.79 (0 - 9.72)	0.374118	0.192743
TGS1	1.13 (0 - 4.61)	0.49 (0 - 6.31)	2.29604	0.192945
WASF2	0.56 (0 - 1.59)	1.32 (0 - 7.84)	0.423177	0.193479
HSP90AB2P	0 (0 - 0)	0.73 (0 - 7.31)	0	0.193518
KIAA1671	0.1 (0 - 0.62)	1.2 (0 - 15.89)	0.084774	0.193549
GMPPB	2.38 (0 - 4.96)	1.63 (0 - 7.99)	1.45847	0.193765
BDH2	0.15 (0 - 1.01)	0.79 (0 - 6.34)	0.190356	0.193793
BAP18	7.92 (0 - 46.18)	4.18 (0 - 29.01)	1.89614	0.193872
COPB1	0.24 (0 - 1.54)	1.69 (0 - 19.43)	0.141099	0.193978
HSPA14	0.57 (0 - 1.94)	1.06 (0 - 5.01)	0.531752	0.194186
HSPA13	0.51 (0 - 5.64)	0.12 (0 - 1.52)	4.23472	0.194509
RPS19	19.22 (0 - 114.36)	11.18 (0 - 58.65)	1.71894	0.194794
MCEE	1.9 (0 - 5.77)	1.23 (0 - 5.81)	1.54693	0.195199
TPP2	0.98 (0 - 4.96)	3.51 (0 - 32.53)	0.279881	0.195811
METTL7A	0.09 (0 - 1.04)	0.67 (0 - 7.05)	0.142318	0.19585
ADAM9	0.34 (0 - 1.3)	1.14 (0 - 8.83)	0.294857	0.195921
RPL18A	14.65 (0 - 94.01)	8.2 (0 - 30.22)	1.78635	0.195952
RTN3	2.06 (0 - 4.61)	2.93 (0 - 9.05)	0.702147	0.195962
MFF	1.43 (0 - 5.22)	0.83 (0 - 4.03)	1.73153	0.19598
GNPDA1	3.13 (0 - 14.72)	4.98 (0 - 19.02)	0.629307	0.196166
RAB43	0.05 (0 - 0.52)	0.65 (0 - 6.48)	0.0728128	0.196195
COBLL1	1.33 (0 - 9.57)	3.66 (0 - 26.42)	0.36443	0.196277
CD74	0.41 (0 - 4.53)	6.1 (0 - 69.9)	0.0675302	0.197094
CYCS	39.34 (5.79 - 184.71)	27.02 (1.1 - 79.29)	1.45624	0.197192
NENF	11.49 (1.34 - 43.08)	7.64 (0 - 28.83)	1.50391	0.197485
ENSA	8.65 (2.39 - 21.17)	6.57 (0 - 17.44)	1.31523	0.197597
SNCG	2.06 (0 - 7.83)	7.33 (0 - 62.77)	0.281316	0.198333
F11R	4.41 (0 - 15.39)	9.07 (0 - 56.77)	0.486077	0.198895
CTSH	0.32 (0 - 1.92)	1.84 (0 - 18.1)	0.172164	0.198918
MMP1	1.77 (0 - 19.44)	0.36 (0 - 9.84)	4.97165	0.198928
LNP	0.84 (0 - 4.02)	1.61 (0 - 7.51)	0.520901	0.198931
NOP58	0.09 (0 - 1.04)	2.22 (0 - 21.47)	0.0428552	0.199012
LCP1	8.4 (0 - 73.06)	40.11 (0 - 260.95)	0.209521	0.199043
ZNF428	2.39 (0 - 11.97)	1.49 (0 - 5.63)	1.60385	0.199331
EIF3I	7.29 (0 - 23.63)	10.89 (0 - 33.75)	0.668951	0.199776
OXSM	1.05 (0 - 6.54)	0.47 (0 - 3.49)	2.20956	0.199917
PON2	12.46 (0 - 43.06)	7.43 (0 - 62.11)	1.67709	0.200132
MISP	2.51 (0 - 7.93)	1.5 (0 - 6.23)	1.66803	0.200597
AKR1C3	255.74 (0 - 685.91)	140.11 (0 - 989.08)	1.82526	0.201111
CLIP2	2.18 (0 - 9.29)	5.08 (0 - 26.63)	0.428476	0.201262
EPRS	15.35 (1.92 - 49.61)	23.36 (0.65 - 71.24)	0.657032	0.20131
LGALS3BP	35.37 (0 - 86.17)	50.67 (0 - 124)	0.698161	0.201589
RAB22A	0.6 (0 - 2.09)	1.15 (0 - 5.05)	0.525089	0.201754
TPM3	31.11 (4.53 - 87.98)	46.36 (0 - 185.67)	0.671185	0.201763
APLP2	3 (0 - 13.84)	6.41 (0 - 33.21)	0.46821	0.201872
CTSD	60.09 (21.54 - 105.95)	100.21 (4.29 - 437.96)	0.599632	0.202407
MRPS2	0.96 (0 - 5.03)	0.52 (0 - 2.45)	1.86284	0.20257
C11orf98	2.52 (0 - 11.97)	1.46 (0 - 9.72)	1.72151	0.202601
ST14	0.43 (0 - 2.48)	1.2 (0 - 7.57)	0.35761	0.203148
PMM2	3.34 (0 - 8.71)	5.12 (0 - 17.75)	0.652755	0.203281
VPS29	1.21 (0 - 3.72)	2.04 (0 - 8.62)	0.593176	0.203282
DYNC1H1	0 (0 - 0)	1 (0 - 10.37)	0	0.203404
PTX3	1.49 (0 - 6.48)	0.47 (0 - 12.86)	3.19386	0.20354
PPT1	8.03 (0 - 24.78)	5.46 (0 - 22.23)	1.46976	0.203789
SULT1A2	0 (0 - 0)	0.52 (0 - 6.03)	0	0.203847
EIF2AK2	0.87 (0 - 2.56)	2.19 (0 - 16.46)	0.397538	0.20433
TXNDC12	13.32 (3.52 - 38.48)	9.37 (0 - 50.69)	1.42221	0.204744
TK1	1.13 (0 - 5.55)	2.16 (0 - 8.18)	0.523663	0.204783
PFDN2	15.66 (0.57 - 68.17)	9.12 (1.21 - 54.59)	1.71845	0.205122
ACTN1	164.23 (32.71 - 505.69)	127.03 (6.26 - 281.32)	1.29284	0.205908
RTFDC1	1.39 (0 - 4.02)	2.31 (0 - 8.76)	0.601352	0.206127
CCT4	31.86 (0 - 69.53)	41.51 (3.9 - 83.15)	0.767357	0.206244
TUBB3	2.89 (0 - 9.51)	10.26 (0 - 63.69)	0.281776	0.206263
PSMG4	2.52 (0 - 10.37)	1.29 (0 - 9.72)	1.94607	0.206429
GALK1	0.86 (0 - 5.22)	1.71 (0 - 6.64)	0.501823	0.206456
BOD1L1	3.35 (0 - 16.75)	1.75 (0 - 13)	1.91286	0.207333
CCAR1	4.25 (0 - 14.1)	5.93 (0 - 13.67)	0.717577	0.207539
FAM84B	1.45 (0 - 6.37)	2.63 (0 - 9.07)	0.550248	0.207869
MT-ND4	0.1 (0 - 1.13)	0.58 (0 - 5.2)	0.178379	0.208524
METTL7B	0 (0 - 0)	1.22 (0 - 17.75)	0	0.208892
CGN	4.71 (0 - 35.94)	8.56 (0 - 34.06)	0.550712	0.209035
BOP1	1.68 (0 - 7.44)	1.03 (0 - 3.25)	1.63258	0.209106
RAB10	9.26 (0 - 45.23)	6.06 (0 - 22.62)	1.52835	0.209201
C19orf25	1.66 (0 - 9.62)	0.89 (0 - 6.5)	1.86529	0.209558
CLU	8.84 (0 - 44.25)	3.69 (0 - 44.92)	2.39708	0.209625
CTBS	2.39 (0 - 16.75)	1.23 (0 - 5.64)	1.95227	0.209646
SULT1A1	1.05 (0 - 8.67)	3.36 (0 - 23.66)	0.313202	0.209849
C3	60.28 (0 - 201.47)	27.32 (0 - 393.73)	2.20625	0.209905
PARP4	0 (0 - 0)	0.39 (0 - 5.02)	0	0.210416
ADIRF	1.14 (0 - 7.44)	3.23 (0 - 21.45)	0.353786	0.210467
ATP5J2	0.58 (0 - 1.86)	1.42 (0 - 10.62)	0.411626	0.210686
DSG2	3.42 (0 - 13.33)	8.9 (0 - 62.22)	0.384276	0.210936
GOLGA1	0.31 (0 - 2.09)	0.91 (0 - 7.02)	0.338148	0.211404
GOSR1	0.5 (0 - 1.94)	0.99 (0 - 5.05)	0.50193	0.211532
SAFB	4.59 (0 - 16.75)	6.88 (0 - 20.87)	0.666542	0.211545
UBE2C	1.79 (0 - 9.62)	0.93 (0 - 8.83)	1.92918	0.211635
SNRPB	7.49 (0 - 36.56)	5.1 (0 - 10.48)	1.46847	0.211782
SUN2	0 (0 - 0)	0.88 (0 - 11.88)	0	0.211907
ACO2	31.52 (0 - 73.73)	52.62 (1.3 - 283.22)	0.59906	0.211911
PPIL1	4.69 (0.57 - 15.39)	3.32 (0 - 12.01)	1.4148	0.212064
KRT8	28.77 (13.58 - 76.9)	70.14 (0 - 605.69)	0.410255	0.212099
ACSL3	3.69 (0 - 17.76)	6.45 (0 - 25.25)	0.572375	0.212306
C6orf132	0.46 (0 - 2.61)	1.57 (0 - 11.77)	0.294598	0.212402
MBOAT7	1.75 (0 - 8.71)	3.15 (0 - 13.05)	0.554755	0.212703
RPL36AL	1.36 (0 - 7.54)	0.6 (0 - 6.88)	2.25231	0.212897
EIF2S3	8.81 (0 - 17.1)	11.89 (0.6 - 32.38)	0.741204	0.213405
C14orf159	1.08 (0 - 11.33)	0.3 (0 - 4.8)	3.63994	0.213426
NOP56	0.14 (0 - 1.57)	1.24 (0 - 11.88)	0.115204	0.213531
ELMO3	0.3 (0 - 2.09)	0.79 (0 - 5.02)	0.371414	0.213724
GPI	217.74 (11.54 - 667.52)	150.76 (27.17 - 600.66)	1.44428	0.21453
CLIC2	0.94 (0 - 9.63)	3.21 (0 - 27.58)	0.291248	0.21469
FBXO6	1 (0 - 5.64)	0.49 (0 - 3)	2.02462	0.215077
DBI	58.74 (8.2 - 147.13)	43.22 (4.28 - 129.43)	1.35911	0.215381
RILPL1	0.77 (0 - 2.05)	1.37 (0 - 6.05)	0.565773	0.215661
TSFM	9.53 (0 - 75.43)	4.59 (0 - 23.66)	2.07602	0.215727
WTAP	2.33 (0 - 5.77)	1.62 (0 - 5.55)	1.44445	0.216435
HID1	0.24 (0 - 2.61)	1.05 (0 - 8.18)	0.225488	0.216597
GPC4	0 (0 - 0)	0.6 (0 - 7.92)	0	0.216899
TIMM8A	4.25 (0.58 - 15.39)	2.84 (0 - 10.4)	1.49693	0.217279
CTSZ	1.84 (0 - 6.54)	3.6 (0 - 16.06)	0.511585	0.217369
PTGFRN	0.09 (0 - 0.52)	0.68 (0 - 5.94)	0.136447	0.217863
DPP4	0 (0 - 0)	0.67 (0 - 8.87)	0	0.217918
SARS	12.75 (3.85 - 27.74)	19.41 (0 - 68.46)	0.656861	0.218125
PDCD5	10.6 (0.57 - 26.33)	7.49 (0 - 39)	1.41573	0.218336
PYGO2	1.08 (0 - 2.83)	1.54 (0 - 5.05)	0.701549	0.218382
LANCL1	11.43 (0 - 68.96)	6.47 (0 - 31.23)	1.76593	0.218501
PPP1R14C	0.06 (0 - 0.62)	0.63 (0 - 7.57)	0.0898635	0.218954
CAPRIN1	7.92 (0 - 17.23)	11.76 (2.36 - 57.22)	0.673923	0.219094
RCN1	18.81 (1.92 - 35.9)	26.26 (0 - 69.54)	0.716305	0.219233
TMEM205	10.68 (0 - 28.71)	8.11 (1.3 - 23.97)	1.31658	0.219302
MYL6B	5.48 (0.79 - 21.54)	8.54 (0.49 - 34.49)	0.642174	0.220106
TRIM29	0.56 (0 - 6.2)	0.11 (0 - 3.99)	5.07602	0.221265
NAPSA	0 (0 - 0)	2.42 (0 - 24.55)	0	0.221591
ENAH	6.15 (0 - 13.58)	9.71 (0.6 - 49.2)	0.633005	0.221769
PMVK	2.59 (0 - 5.55)	3.57 (0 - 8.9)	0.726532	0.22186
CD81	0.62 (0 - 2.61)	1.74 (0 - 12.62)	0.354215	0.221862
SRSF4	1.49 (0 - 7.77)	2.58 (0 - 13.75)	0.577282	0.221964
GATM	0 (0 - 0)	0.47 (0 - 6.1)	0	0.222053
TXNL4A	3.09 (0 - 26.94)	1.02 (0 - 20.8)	3.02763	0.222715
RAB3D	2.16 (0 - 11.49)	4.27 (0 - 19.1)	0.505532	0.223383
ATP6V1E1	2.01 (0 - 4.34)	2.94 (0 - 11.35)	0.684108	0.223384
PFKM	0.29 (0 - 1.54)	3.8 (0 - 45.5)	0.0763158	0.22368
EFHD2	1.51 (0 - 3.89)	2.84 (0 - 13.52)	0.533123	0.224283
DDX21	0.81 (0 - 5.22)	2.37 (0 - 19.63)	0.341399	0.224575
BORCS7	1.22 (0 - 4.79)	0.71 (0 - 5.05)	1.72818	0.224899
EIF2B2	0.61 (0 - 2.09)	1.08 (0 - 5.31)	0.560496	0.224945
SCD	1.09 (0 - 3.66)	2.46 (0 - 16.2)	0.440999	0.22501
SVBP	1.03 (0 - 7.7)	0.44 (0 - 3.9)	2.32205	0.225133
NEDD4	0.38 (0 - 2.38)	0.87 (0 - 5.39)	0.435152	0.225135
UFM1	9.61 (0 - 38.29)	7.1 (2.08 - 20.8)	1.35489	0.225199
CPS1	49.15 (0 - 338.85)	18.42 (0 - 301.84)	2.66864	0.225438
CHD4	0 (0 - 0)	0.49 (0 - 6.91)	0	0.225446
SEC24D	3.5 (0 - 9.55)	6.15 (0 - 27.24)	0.569662	0.22545
PIP4K2B	0.4 (0 - 1.7)	0.96 (0 - 7.75)	0.42302	0.225515
TCEAL4	11.2 (0.51 - 51.95)	5.84 (0 - 54.24)	1.91864	0.225901
PRKAR2A	5.37 (0 - 17.23)	7.49 (0 - 19.97)	0.717427	0.225979
STX8	1.69 (0 - 7.18)	0.93 (0 - 6.5)	1.81097	0.226261
TPT1	23.27 (5.77 - 44.62)	29.5 (0 - 85.1)	0.788998	0.226262
CDK6	0.23 (0 - 1.74)	0.96 (0 - 9.99)	0.240109	0.22654
CXADR	6.37 (0 - 25.01)	3.72 (0 - 25.01)	1.71106	0.226593
NAE1	1.72 (0 - 4.64)	3.15 (0 - 14.39)	0.545737	0.226649
EPB41L3	0 (0 - 0)	1.24 (0 - 13.62)	0	0.226709
BSDC1	1.04 (0 - 2.56)	1.84 (0 - 9.27)	0.567937	0.22676
BAG6	4.39 (0 - 12.01)	6.61 (0 - 26.05)	0.664662	0.226807
ILF2	22.67 (1.92 - 33.51)	27.93 (5.86 - 61.89)	0.81152	0.226973
GMFG	0 (0 - 0)	0.52 (0 - 5.21)	0	0.227899
PSMA4	13.2 (4.79 - 22.13)	16.03 (2.08 - 36.25)	0.82346	0.228369
PGAM4	1.29 (0 - 5.74)	3.03 (0 - 13.82)	0.427653	0.229211
ALDOA	438.2 (221.46 - 1022.73)	565.11 (81.67 - 1393.07)	0.775436	0.229356
RPA2	2.71 (0 - 6.48)	3.72 (0.49 - 10.65)	0.727866	0.229435
CD3EAP	7.28 (0 - 16.75)	5.14 (0 - 19.82)	1.41613	0.229468
EEF1A2	126.86 (0 - 891.7)	211.46 (0 - 643.5)	0.599932	0.229691
CNPY3	2.44 (0 - 5.53)	3.47 (0 - 9.47)	0.705243	0.229883
STX3	0.46 (0 - 2.9)	0.97 (0 - 5.2)	0.472381	0.229957
GRHPR	10.08 (0.79 - 27.68)	16.3 (0 - 79.61)	0.618809	0.230247
GLCCI1	2.67 (0 - 23.93)	1.11 (0 - 8.83)	2.39364	0.230297
GALNT3	0 (0 - 0)	1.01 (0 - 14.8)	0	0.230446
MZT2B	1.62 (0 - 17.32)	0.53 (0 - 5.2)	3.08496	0.230763
RARS	4.47 (0 - 18.28)	7.79 (0 - 44.17)	0.573489	0.231025
PPA1	61.39 (5.77 - 94.8)	78.16 (1.3 - 246.83)	0.785436	0.231561
SULT2B1	0.61 (0 - 4.96)	3.78 (0 - 32.93)	0.160395	0.231676
CCT7	29.28 (0 - 76.49)	41.01 (0 - 116.43)	0.713981	0.231868
POLR1C	0.15 (0 - 1.04)	0.58 (0 - 6.01)	0.266437	0.232159
CDC42	23.11 (3.85 - 35.63)	26.97 (9 - 43.58)	0.856752	0.232255
NCALD	0.11 (0 - 1.24)	0.85 (0 - 9.1)	0.132439	0.232324
MRPS34	1.76 (0 - 5.18)	2.43 (0 - 5.49)	0.725565	0.232974
PYM1	9.34 (0 - 40.69)	6.24 (0 - 28.6)	1.49581	0.233091
ERRFI1	0.58 (0 - 1.94)	1.82 (0 - 13.99)	0.318581	0.233328
TNRC6B	3.45 (0 - 31.11)	1.39 (0 - 13.19)	2.48195	0.233626
DUT	22.6 (1.13 - 67.01)	16.65 (0 - 61.81)	1.35776	0.233693
AGL	4.84 (0 - 17.43)	7.85 (0 - 27.35)	0.616294	0.233798
RANBP1	14.28 (5.77 - 39.04)	23.88 (0.71 - 128.67)	0.597958	0.234057
SLIRP	5.78 (1.16 - 15.39)	4.34 (0 - 12.62)	1.33153	0.234065
UBQLN4	3.77 (0 - 15.39)	1.88 (0 - 24.7)	2.00225	0.23437
BAIAP2L1	4.07 (0 - 18.59)	6.39 (0 - 28.49)	0.637745	0.234394
CCNB1	0.44 (0 - 1.59)	1.18 (0 - 8.64)	0.369247	0.234664
UBE2E2	1.31 (0 - 14.36)	0.4 (0 - 3.78)	3.29186	0.235035
BCAM	1.8 (0 - 16.75)	4.72 (0 - 36.4)	0.381915	0.235041
CSF1	1.8 (0 - 9.63)	0.79 (0 - 9.99)	2.28379	0.235137
WBP2	2.23 (0 - 17.32)	0.93 (0 - 11.7)	2.39454	0.235264
RAB6B	1.22 (0 - 3.59)	2.23 (0 - 10.4)	0.548431	0.235586
PDIA6	42.4 (11.54 - 79.97)	51.13 (6.5 - 102.93)	0.829231	0.235587
TSR2	0.56 (0 - 2.83)	1.28 (0 - 10.09)	0.434347	0.23563
ACSS2	0.43 (0 - 2.38)	2.66 (0 - 24.28)	0.16349	0.235997
NDRG1	16.32 (0 - 45.35)	29.26 (0 - 133.61)	0.557971	0.236087
RPL35	4.65 (0 - 9.36)	3.59 (0 - 8.03)	1.2949	0.236559
VAMP3	3.2 (0 - 9.63)	1.66 (0 - 18.92)	1.92485	0.236628
MVD	2.93 (0 - 8.03)	4.38 (0 - 15.4)	0.668579	0.236699
PSMA7	18.82 (6.34 - 34.63)	15.66 (5.05 - 32.63)	1.20168	0.237125
CCDC47	1.09 (0 - 3.59)	2.32 (0 - 13.84)	0.470916	0.2373
NOMO3	1.81 (0 - 9.74)	3.24 (0 - 13.05)	0.559093	0.237655
UBXN1	13.24 (7.36 - 19.15)	16.36 (4.09 - 39.21)	0.808999	0.237756
ASS1	1.48 (0 - 8.36)	6.45 (0 - 58.62)	0.230143	0.238014
CNST	0.05 (0 - 0.51)	0.42 (0 - 5.4)	0.110432	0.23813
WIPF2	12.71 (1.51 - 71.19)	7.27 (0 - 55.51)	1.74958	0.238421
RPLP0	26.72 (1.92 - 37.94)	31.62 (9.86 - 50.87)	0.845217	0.238507
ACAP2	0.06 (0 - 0.65)	0.63 (0 - 8.64)	0.0937067	0.238613
FAM122B	0.87 (0 - 3.4)	1.63 (0 - 8.18)	0.533518	0.238613
RAB5C	9.11 (3.59 - 16.75)	12.29 (2.6 - 39.11)	0.741209	0.238945
HNRNPAB	33.44 (19.12 - 50.03)	39.69 (6.42 - 80.2)	0.842615	0.239169
ACTR2	10.29 (0 - 21.4)	12.97 (0 - 25.1)	0.793807	0.23932
HNRNPM	7.01 (0 - 20.08)	11.01 (0 - 45.41)	0.637107	0.239326
TNC	2.31 (0 - 15.39)	9.39 (0 - 67.6)	0.246156	0.239744
HAAO	0 (0 - 0)	0.43 (0 - 5.49)	0	0.239758
PDHA1	3.54 (0 - 10.44)	2.46 (0 - 10.62)	1.44048	0.239936
IFIT1	0 (0 - 0)	0.87 (0 - 11.88)	0	0.240022
KYAT3	0.43 (0 - 2.9)	1.18 (0 - 9.36)	0.362683	0.240138
DIP2B	0.79 (0 - 2.39)	1.41 (0 - 7.21)	0.560047	0.240405
SCARB1	1.65 (0 - 7.18)	0.79 (0 - 9.27)	2.09993	0.240721
SLC25A6	0.56 (0 - 2.83)	2.01 (0 - 18.17)	0.280268	0.240993
MRPL50	4.85 (0 - 8.5)	6.77 (1.25 - 32.8)	0.716444	0.24106
STK26	0.72 (0 - 3.4)	1.35 (0 - 5.01)	0.529671	0.241584
IPO9	0.26 (0 - 2.27)	0.99 (0 - 11.34)	0.268165	0.241671
RPN2	5.15 (0 - 13.06)	7.65 (0 - 26.99)	0.673328	0.241734
CD44	22.2 (1.24 - 61)	15.83 (0 - 46.2)	1.40242	0.241906
RPS27	2.41 (0 - 5.83)	3.61 (0 - 13.88)	0.667194	0.24241
MRC2	2.28 (0 - 21.53)	0.73 (0 - 14.29)	3.11024	0.242826
RFK	1.98 (0 - 4.1)	1.36 (0 - 5.64)	1.45435	0.24347
UTP18	0.46 (0 - 5.1)	0.13 (0 - 2.13)	3.53421	0.243839
MRPL17	1.5 (0 - 5.18)	2.12 (0 - 5.86)	0.705304	0.24399
ATP6AP2	2.21 (0 - 5.55)	3.29 (0 - 11.06)	0.670437	0.244258
ERH	11.44 (0.79 - 46.18)	6.84 (0 - 48.09)	1.67423	0.244309
CTNNBL1	1.34 (0 - 4.53)	1.97 (0 - 5.4)	0.678997	0.244438
CRYM	0 (0 - 0)	2.09 (0 - 25.02)	0	0.245267
TUT1	0 (0 - 0)	0.43 (0 - 6.23)	0	0.245651
AHNAK2	29.41 (1.01 - 59.65)	53.61 (0 - 226.17)	0.54853	0.245725
NUSAP1	0.58 (0 - 1.92)	1.24 (0 - 6.31)	0.468386	0.245865
AGFG1	6.53 (0.67 - 12.3)	5.35 (0.59 - 12.67)	1.22032	0.24617
NAA25	1.92 (0 - 6.15)	3.36 (0 - 12.95)	0.572575	0.24652
TARDBP	4.57 (0 - 13.58)	6.35 (0 - 18.63)	0.720346	0.246651
TUBAL3	0 (0 - 0)	0.65 (0 - 7.49)	0	0.246789
PKP3	0.1 (0 - 0.57)	0.55 (0 - 6.1)	0.180323	0.247064
ARHGAP18	0.64 (0 - 4.61)	1.93 (0 - 17.75)	0.333384	0.247278
ELOVL5	1.2 (0 - 6.66)	2.07 (0 - 8.87)	0.579975	0.247286
PIN4	7.68 (1.3 - 34.63)	5.28 (0 - 18.2)	1.45529	0.247713
SUN1	0 (0 - 0)	0.61 (0 - 7.36)	0	0.247934
MRPS36	13.92 (6.66 - 40.69)	10.23 (0 - 36.58)	1.35994	0.247998
PALM	0.65 (0 - 7.18)	0.21 (0 - 1.44)	3.05262	0.248048
ARPC5L	1.5 (0 - 3.85)	2.84 (0 - 21.45)	0.527994	0.248323
TAX1BP3	3.23 (0.5 - 11.97)	2.32 (0.58 - 7.75)	1.39254	0.248835
NASP	33.84 (0 - 61.73)	44.53 (0.76 - 113.33)	0.759966	0.248853
FAM129B	7.61 (0 - 20.51)	12.19 (0 - 57.06)	0.623987	0.248895
ITGA5	2.66 (0 - 9.62)	1.55 (0 - 11.04)	1.71834	0.249293
PSMB3	29.96 (13.84 - 50.03)	25.5 (9.75 - 57.19)	1.17458	0.249779
SLK	2.35 (0 - 10.37)	4.87 (0 - 32.54)	0.48208	0.249784
SNAP23	15.41 (3.34 - 33.69)	11.79 (0 - 42.9)	1.3069	0.249864
BID	16.67 (1.59 - 69.41)	11.82 (1.88 - 48.09)	1.41058	0.250075
RBP1	0 (0 - 0)	0.46 (0 - 7.1)	0	0.250104
ILF3	15.51 (0 - 39.22)	20.3 (5.34 - 51.88)	0.763982	0.250192
RUVBL2	11.98 (0 - 21.07)	15.62 (1.3 - 36.77)	0.76727	0.250489
SUMF2	2.31 (0 - 7.18)	4.18 (0 - 22.51)	0.552783	0.2506
ALDH5A1	1.78 (0 - 8.42)	4.13 (0 - 27.76)	0.430919	0.250649
MSH2	0.5 (0 - 2.83)	1.58 (0 - 12.45)	0.319587	0.251792
OGT	0.44 (0 - 2.51)	1.16 (0 - 11.46)	0.375866	0.251895
HSD17B2	0.1 (0 - 0.58)	0.66 (0 - 7.31)	0.157117	0.252032
TOLLIP	1.37 (0 - 5.77)	1.95 (0 - 4.79)	0.703048	0.252666
CAPS	0 (0 - 0)	2.31 (0 - 34.55)	0	0.25271
PAICS	46.84 (3.85 - 75.33)	59.42 (8.46 - 195.72)	0.788312	0.25331
FAM50A	2.31 (0 - 5.74)	3.11 (0 - 8.14)	0.741216	0.254335
CPPED1	2.7 (0 - 7.7)	5.18 (0 - 33.16)	0.522215	0.254549
YBX1	49.3 (7.69 - 265.66)	32.55 (0 - 105.48)	1.51434	0.254634
RWDD1	1 (0 - 2.09)	1.63 (0 - 7.51)	0.61721	0.255095
PPP5C	7.54 (2.39 - 13.47)	5.72 (0 - 21.31)	1.31928	0.255511
LMCD1	1.28 (0 - 4.53)	2.17 (0 - 8.74)	0.592573	0.255665
EDC4	0.94 (0 - 4.79)	1.75 (0 - 7.81)	0.537747	0.256916
WIZ	0.24 (0 - 2.09)	0.63 (0 - 5.05)	0.387235	0.257086
PSMC6	5.27 (0 - 11.97)	6.54 (2.36 - 13.41)	0.806265	0.257138
EGLN1	3.14 (0 - 7.77)	2.25 (0 - 7.6)	1.39458	0.257247
MUC16	0.71 (0 - 5.74)	0.29 (0 - 2.96)	2.43549	0.257365
PML	1.19 (0 - 4.18)	6.35 (0 - 83.56)	0.188005	0.257645
DCP1A	0.75 (0 - 3.17)	1.33 (0 - 6.14)	0.566638	0.258184
TUBB2A	0.96 (0 - 4.76)	3.86 (0 - 32.83)	0.249436	0.258229
CDCP1	3 (0 - 11.01)	1.65 (0 - 17.4)	1.81778	0.258267
PRKDC	0.11 (0 - 0.67)	14.4 (0 - 196.3)	0.00745932	0.258521
HNRNPC	69.83 (7.7 - 149)	86.52 (2.85 - 173.11)	0.807031	0.258588
IFI16	0.94 (0 - 6.27)	2.23 (0 - 11.82)	0.422919	0.258827
ATP1B1	6.67 (0 - 19.21)	10.02 (0 - 38.59)	0.665748	0.259474
ERLIN2	0 (0 - 0)	0.98 (0 - 12.78)	0	0.260226
ERVK3-1	6.23 (0 - 35.9)	4 (0 - 14.06)	1.55698	0.260257
DBN1	3.55 (0 - 11.97)	7.67 (0 - 44.78)	0.463587	0.260388
DPP9	0.13 (0 - 0.79)	1.04 (0 - 11.8)	0.126169	0.260902
CCS	1.32 (0 - 4.34)	2.49 (0 - 17.66)	0.529597	0.261235
HPGD	0 (0 - 0)	9.53 (0 - 137.54)	0	0.261745
C19orf43	10.76 (1.13 - 55.05)	5.7 (0 - 61.81)	1.8899	0.261775
GMPR2	0.31 (0 - 2.09)	0.86 (0 - 6.48)	0.357776	0.26251
SRP68	0.41 (0 - 2.38)	0.95 (0 - 5.4)	0.437925	0.262765
ERC1	2.55 (0 - 8.42)	4.37 (0 - 22.21)	0.58369	0.263179
ACY1	2.5 (0 - 15.14)	4.39 (0 - 22.54)	0.569157	0.263757
TACC2	12.27 (0 - 69.66)	7.13 (0 - 46.06)	1.72103	0.263781
JUP	2.59 (0 - 17.35)	4.87 (0 - 23.78)	0.532342	0.26391
NAXD	0.17 (0 - 1.86)	0.72 (0 - 8.45)	0.235208	0.264023
IFIT3	0.58 (0 - 4.61)	2.09 (0 - 15.11)	0.276511	0.264262
PSME2	39.7 (16.72 - 84.66)	50.86 (15.27 - 135.18)	0.780529	0.264315
SAE1	10.8 (0 - 27.15)	14.7 (0 - 39.95)	0.734613	0.264379
MAP2K1	1.48 (0 - 7.04)	2.75 (0 - 15.93)	0.536636	0.264516
GAP43	0 (0 - 0)	0.66 (0 - 9.21)	0	0.26455
FERMT2	0.42 (0 - 3.08)	1.36 (0 - 11.71)	0.309816	0.26455
PABPC1	22.63 (1.92 - 57.51)	28.48 (3.57 - 89.69)	0.794799	0.264923
SNAPIN	0.33 (0 - 1.24)	0.67 (0 - 5.05)	0.482919	0.265129
SLC12A2	0.44 (0 - 3.1)	0.97 (0 - 5.05)	0.454211	0.265136
STAG2	0.05 (0 - 0.51)	0.62 (0 - 6.75)	0.0750877	0.265903
ASNS	3.35 (0 - 20.45)	10.53 (0 - 89.34)	0.317827	0.2661
TIMP2	0.62 (0 - 2.59)	1.79 (0 - 14.4)	0.347521	0.266644
MAP7D1	3.63 (0 - 10.37)	5.01 (0 - 13.02)	0.724251	0.266722
AK3	7.47 (0 - 15.39)	5.56 (0 - 22.64)	1.34304	0.26684
CYB5B	23.71 (3.85 - 55.05)	17.31 (1.19 - 69.21)	1.36952	0.267929
HLA-B	11.91 (0 - 37.94)	29.67 (0 - 277.22)	0.401479	0.267939
ADPGK	0.17 (0 - 1.04)	0.65 (0 - 6.66)	0.257984	0.268012
NUP93	0.15 (0 - 1.13)	0.6 (0 - 5.52)	0.249497	0.268144
DYNC1I2	5.37 (0.65 - 19.15)	7.54 (0 - 21.32)	0.71153	0.268224
IST1	2.44 (0 - 4.79)	3.41 (0 - 10.09)	0.717413	0.268267
GNAI3	1.26 (0 - 7.04)	2.19 (0 - 7.5)	0.572411	0.268477
OS9	0.68 (0 - 3.52)	1.26 (0 - 5.76)	0.537049	0.268529
IDH2	5.9 (0 - 12.3)	13.37 (0 - 105.39)	0.440998	0.268605
SIRT5	1.61 (0 - 4.53)	2.47 (0 - 7.63)	0.654943	0.268626
CUL1	0.4 (0 - 1.51)	0.88 (0 - 5.4)	0.451543	0.268711
RBMS2	0.57 (0 - 3.24)	1.17 (0 - 6.02)	0.482491	0.268781
ZNF503	2.41 (0 - 10.7)	1.4 (0 - 12.05)	1.71946	0.268931
SMNDC1	2.74 (0.58 - 5.77)	2.04 (0 - 6.25)	1.34504	0.268999
RAN	47.66 (3.85 - 93.56)	55.77 (20.8 - 115.66)	0.854538	0.269075
CAST	212.7 (67.16 - 598.34)	163.39 (7.71 - 401.65)	1.30176	0.269453
WDR1	20.27 (0 - 57.94)	28.67 (0 - 99.39)	0.707073	0.269742
CEP170	0.73 (0 - 3.89)	2.75 (0 - 32.25)	0.263972	0.269817
GLB1	8.56 (0 - 34.86)	13.65 (0 - 57.77)	0.627449	0.26984
DLD	37.02 (0 - 77.02)	47.11 (10.41 - 161.65)	0.78583	0.269996
PCBD1	6.15 (0 - 48.15)	3.42 (0 - 12.14)	1.79931	0.270421
TNPO3	0.15 (0 - 1.7)	0.6 (0 - 6.48)	0.255678	0.270781
ALDH9A1	10.34 (0 - 39.99)	14.47 (0 - 37.51)	0.715056	0.270871
GNG11	0.79 (0 - 7.7)	0.27 (0 - 5.05)	2.97645	0.270908
NAV1	0 (0 - 0)	0.38 (0 - 6.33)	0	0.271068
MPZL2	0.21 (0 - 1.24)	1.73 (0 - 21.4)	0.122932	0.271106
CMPK2	0 (0 - 0)	0.6 (0 - 7.85)	0	0.271119
NOP10	1.89 (0 - 11.97)	1.09 (0 - 8.83)	1.73956	0.271228
CD99	8.59 (0.57 - 18.97)	6.17 (0 - 28.6)	1.39149	0.271735
ECHDC3	1.41 (0 - 9.63)	0.69 (0 - 4.65)	2.04884	0.271777
FTSJ3	0.05 (0 - 0.57)	0.88 (0 - 14.11)	0.0583413	0.272398
MRPL30	1.49 (0 - 11.97)	0.77 (0 - 3.78)	1.93375	0.272555
CBX3	67.47 (11.37 - 188.02)	51.36 (5.01 - 118.29)	1.31366	0.272983
TTN	4.38 (0 - 12.57)	3.24 (0 - 11.83)	1.35115	0.273122
TOMM34	5.53 (0 - 12.31)	4.27 (0 - 15.27)	1.29556	0.273202
COPS4	5.15 (0 - 12.39)	6.72 (0 - 15.97)	0.766688	0.273365
LPP	18.08 (1.92 - 51.43)	25.13 (0 - 100.98)	0.719549	0.273381
UNC80	0.58 (0 - 2.09)	2.72 (0 - 27.1)	0.212971	0.273691
TSR1	0.15 (0 - 1.04)	0.57 (0 - 6.25)	0.267817	0.273888
ZFAND1	1.33 (0 - 3.13)	2.15 (0 - 9.57)	0.6207	0.273952
COL14A1	1.52 (0 - 16.75)	0.5 (0 - 6.42)	3.07661	0.27444
ARID1A	11.13 (0 - 38.48)	7.66 (0 - 31.92)	1.45373	0.274688
FAM103A1	4.2 (0 - 15.39)	2.78 (0 - 13.19)	1.50758	0.274976
IGSF8	0.8 (0 - 6.79)	0.36 (0 - 3.03)	2.24051	0.274983
DDX58	0.49 (0 - 3.08)	1.22 (0 - 9.72)	0.403926	0.275003
DDX39A	7.76 (0 - 15.59)	10.65 (0 - 34.54)	0.728827	0.275004
DMBT1	1.91 (0 - 18.54)	0.61 (0 - 14.41)	3.10567	0.275059
RPS15	6.8 (0 - 11.06)	9.43 (0 - 44.19)	0.721273	0.275383
RPE	3.59 (0 - 8.72)	4.54 (0.97 - 12.05)	0.790103	0.275742
RPL38	8.36 (0 - 35.44)	6.08 (0.54 - 22.71)	1.37582	0.275821
FLRT3	0.65 (0 - 7.18)	0.19 (0 - 3.55)	3.51725	0.275968
LIMS3	0.28 (0 - 1.59)	0.67 (0 - 5.43)	0.425381	0.276095
HAGH	6.79 (0 - 19.44)	8.96 (0 - 25)	0.757537	0.276525
TMBIM6	0.26 (0 - 1.7)	0.8 (0 - 7.8)	0.324701	0.277341
PDCD2L	1.06 (0 - 3.17)	1.68 (0 - 6.5)	0.628394	0.277581
BTF3	30.68 (7.7 - 117.28)	22.23 (3.57 - 110.49)	1.38033	0.277819
ARF6	3.83 (0 - 10.56)	6.03 (0 - 31.97)	0.635588	0.277844
ATXN2	5.78 (0 - 16.75)	4.17 (0 - 16.4)	1.38592	0.278241
KRT18	25.66 (7.7 - 55.71)	67.68 (0 - 705.84)	0.379175	0.278273
RCN3	0.19 (0 - 1.13)	0.61 (0 - 5.3)	0.318169	0.278366
MET	0.75 (0 - 3.96)	6.84 (0 - 79.08)	0.109541	0.278405
ITGA1	0 (0 - 0)	0.43 (0 - 7.56)	0	0.279426
PCDH1	0 (0 - 0)	0.87 (0 - 12.95)	0	0.279728
ISG15	31.1 (0.52 - 98.98)	20.69 (0 - 108.66)	1.5029	0.279783
ANP32A	36.07 (0 - 75.2)	49.67 (0 - 195.72)	0.726263	0.279916
TXNDC15	0.45 (0 - 2.01)	1.08 (0 - 7.8)	0.420403	0.280507
PGAM2	3.54 (0 - 8.5)	5.19 (0 - 20.27)	0.68155	0.280563
RAB5A	2.26 (0 - 7.18)	1.47 (0 - 7.17)	1.5443	0.280756
GTF2I	5.21 (0 - 31.86)	8.31 (1.18 - 39.39)	0.627037	0.281032
CTSC	30.37 (0 - 90.01)	52.82 (1.17 - 377.29)	0.574876	0.281064
MAPRE3	0.82 (0 - 2.83)	1.48 (0 - 9.21)	0.556141	0.281138
IMPDH1	0.51 (0 - 3.13)	1.25 (0 - 9.72)	0.411542	0.281573
NME2P1	28.69 (0 - 167.4)	17.97 (0 - 73.77)	1.59646	0.281745
AHCYL2	0.72 (0 - 4.7)	1.75 (0 - 16.55)	0.412602	0.281945
RHEB	0.15 (0 - 1.7)	0.72 (0 - 6.76)	0.213602	0.282448
CCDC90B	2.01 (0 - 6.48)	1.33 (0 - 6.81)	1.51504	0.282465
BAG4	1.22 (0 - 3.85)	0.79 (0 - 6.19)	1.55329	0.282515
HNRNPK	141.25 (46.18 - 260.43)	166.94 (93.09 - 439.82)	0.846114	0.283242
HBS1L	0 (0 - 0)	1.54 (0 - 25.68)	0	0.283922
RPRD1B	2.71 (0 - 7.04)	3.47 (0 - 7.1)	0.780022	0.28403
SELENBP1	5.86 (0 - 19.83)	12.73 (0 - 107.79)	0.460324	0.284039
UTRN	0.44 (0 - 1.54)	1.22 (0 - 9.72)	0.357548	0.284095
STARD10	1.1 (0 - 6.37)	2.74 (0 - 23.78)	0.402637	0.284615
GNB1	6.09 (0 - 13.07)	8.7 (0 - 28.47)	0.699599	0.284803
FABP5	58.59 (1.57 - 151.24)	40.51 (0 - 175.97)	1.44627	0.285194
HCCS	2.49 (0 - 7.04)	1.71 (0 - 8.83)	1.45211	0.285232
NADK2	0.71 (0 - 5.22)	1.67 (0 - 9.86)	0.423498	0.2855
VDAC2	34.47 (11.54 - 64.62)	28.29 (6.05 - 76.28)	1.21839	0.285886
MPP6	0.62 (0 - 3.96)	1.1 (0 - 5.4)	0.561129	0.285907
ITGB6	0.87 (0 - 4.96)	2.76 (0 - 23.37)	0.314629	0.285943
NOC3L	0 (0 - 0)	0.41 (0 - 5.01)	0	0.286475
SLBP	0.44 (0 - 1.94)	0.88 (0 - 6.25)	0.492413	0.287318
MRPL51	1.35 (0 - 4.53)	2.06 (0 - 8.33)	0.652134	0.287657
AHSA1	12.67 (0 - 28.53)	16.2 (0 - 40.84)	0.782418	0.287731
SLC2A1	0 (0 - 0)	0.35 (0 - 6.03)	0	0.287791
SF3A2	9.16 (0 - 16.11)	10.89 (0 - 20.42)	0.84083	0.287988
UBTF	0.36 (0 - 1.94)	0.95 (0 - 5.86)	0.384693	0.28806
RPS11	3.03 (0 - 7.31)	4.18 (0 - 17.66)	0.725769	0.288955
COX7C	0.06 (0 - 0.67)	0.85 (0 - 13.88)	0.0714997	0.289558
GLTP	4.44 (0 - 8.88)	6.12 (0 - 22.1)	0.725317	0.289813
ALCAM	9.34 (0 - 37.94)	21.01 (0 - 189.78)	0.444324	0.289816
CBFB	1.2 (0 - 3.1)	1.91 (0 - 10.09)	0.627096	0.289863
SEC23A	5.26 (0 - 18.1)	8.75 (0 - 45.18)	0.601163	0.289966
GLRX5	2.95 (1.13 - 5.77)	4.43 (0.72 - 22.71)	0.665866	0.289981
AP1G1	0 (0 - 0)	0.48 (0 - 8.1)	0	0.290193
CRK	15.44 (2.68 - 78.89)	10.79 (2.85 - 46.79)	1.43196	0.290335
BCL10	1.39 (0 - 3.02)	2.05 (0 - 6.48)	0.675794	0.290603
RBM3	4.37 (2.27 - 11.1)	5.88 (0 - 21.45)	0.742864	0.290624
LDHB	112.32 (68.96 - 175.97)	145.99 (24.7 - 460.22)	0.769348	0.290673
NCBP1	4.08 (0 - 12.01)	5.97 (0 - 16.37)	0.683982	0.290937
PFDN6	11.59 (1.7 - 69.27)	6.59 (0.53 - 51.99)	1.75966	0.291382
FAM32A	1.13 (0 - 11.97)	0.45 (0 - 3.78)	2.51012	0.291449
TTLL12	12.03 (0 - 41.78)	18.44 (0 - 95.56)	0.652262	0.291759
PLOD1	7.37 (0 - 21.02)	5.13 (0 - 20.88)	1.43789	0.293006
SDSL	1.81 (0 - 5.66)	2.82 (0 - 10.48)	0.641629	0.293236
NCBP3	1.31 (0 - 6.48)	0.82 (0 - 3.81)	1.60327	0.293288
CDC42EP4	1.78 (0 - 6.54)	2.8 (0 - 15.62)	0.63545	0.293294
CAMK2D	1.32 (0 - 4.96)	3.02 (0 - 30.17)	0.437019	0.294167
PLOD2	10.52 (0 - 46)	6.37 (0 - 30.72)	1.65147	0.294246
DDX3X	1.5 (0 - 4.7)	2.35 (0 - 10.11)	0.63886	0.294422
PSMD12	4.69 (0 - 8.72)	6.07 (0 - 14.54)	0.772472	0.294589
STRN4	0.92 (0 - 2.59)	1.51 (0 - 8.1)	0.608251	0.294643
METTL1	2.18 (0 - 6.03)	1.42 (0 - 10.09)	1.53393	0.295109
THOC7	0.88 (0 - 3.89)	1.4 (0 - 5.21)	0.632705	0.295171
SGSH	0.32 (0 - 2.39)	0.86 (0 - 6.5)	0.370189	0.295699
EXOSC8	0.36 (0 - 1.94)	1.09 (0 - 9.61)	0.334095	0.296144
CDC26	1.78 (0 - 7.7)	1.15 (0 - 6.5)	1.54687	0.297071
STAT1	5.44 (0 - 28.2)	11.09 (0 - 70.71)	0.490491	0.297202
ETNK1	1.16 (0 - 3.85)	0.72 (0 - 5.55)	1.61431	0.297385
PPP2R1A	16.43 (0 - 35.67)	20.44 (0 - 54.51)	0.803721	0.297717
MRPS9	1.41 (0 - 4.53)	2.2 (0 - 9.07)	0.641965	0.297783
MRPS35	3.93 (0 - 11.01)	5.04 (0 - 12.42)	0.779351	0.298684
YIF1A	0.78 (0 - 2.83)	1.29 (0 - 6.31)	0.607075	0.298761
ANKRD17	0.33 (0 - 1.24)	0.73 (0 - 6.34)	0.455033	0.299084
RBM4	1.37 (0 - 6.48)	2.13 (0 - 7.31)	0.642844	0.299228
PFN2	4.64 (0 - 19.11)	7.06 (0 - 26)	0.656474	0.299483
GTF2A1	0.79 (0 - 5.77)	0.37 (0 - 5.05)	2.15403	0.29966
DRG1	1.46 (0 - 7.31)	2.29 (0 - 9.93)	0.637035	0.299677
F3	0.05 (0 - 0.58)	1.12 (0 - 17.68)	0.0469868	0.299819
MNAT1	0.83 (0 - 1.94)	1.29 (0 - 5.54)	0.640289	0.299829
PRSS3	4.31 (0 - 28.86)	1.87 (0 - 31.2)	2.30654	0.300107
HNRNPA0	5.38 (0 - 11.89)	7.35 (0 - 28.16)	0.732188	0.300207
C2orf54	0 (0 - 0)	0.6 (0 - 9.47)	0	0.300336
PRUNE	0.15 (0 - 1.04)	0.55 (0 - 6.91)	0.265066	0.300347
SH3BP2	1.14 (0 - 11.97)	0.44 (0 - 4.93)	2.57166	0.300525
SQSTM1	6.85 (0 - 23.79)	11 (0 - 46.89)	0.622712	0.300694
RPS27A	29.81 (0 - 62.3)	39.77 (0 - 144.98)	0.749541	0.300744
C7orf50	1.95 (0 - 5.66)	2.68 (0 - 9)	0.725972	0.300964
HNRNPL	43.4 (0 - 92.96)	54.99 (3.94 - 129.84)	0.789222	0.301049
PPP4R3A	0.47 (0 - 3.66)	1.3 (0 - 13.05)	0.361308	0.301488
GOLPH3L	0.54 (0 - 1.7)	1.03 (0 - 6.31)	0.52102	0.30171
ARFIP1	9.02 (0 - 16.11)	11.58 (2.21 - 36.65)	0.77897	0.301726
VAMP5	0.97 (0 - 9.55)	0.33 (0 - 7.72)	2.93053	0.301811
NPM1	54.8 (3.85 - 97.49)	68.08 (13.25 - 177.05)	0.804835	0.302032
BSG	26.77 (6.34 - 63.5)	20.01 (0 - 76.09)	1.33807	0.302158
PES1	1.06 (0 - 4.7)	1.94 (0 - 10.43)	0.548813	0.302411
KPNA6	0.1 (0 - 0.57)	0.73 (0 - 11.34)	0.133957	0.302616
TMEM214	1.38 (0 - 7.31)	2.45 (0 - 12.19)	0.563402	0.302714
PPP1R21	2.43 (0 - 5.18)	3.64 (0 - 12.61)	0.667733	0.302719
EMC1	0.09 (0 - 1.03)	0.6 (0 - 8.31)	0.155423	0.303431
CACYBP	32.12 (16.09 - 90.95)	26.22 (1.43 - 80.02)	1.22523	0.303656
DUSP23	1.48 (0 - 6.66)	0.98 (0 - 4.38)	1.50931	0.304005
PSMG2	1.75 (0 - 8.5)	1.1 (0 - 5.63)	1.59009	0.30409
FHL1	4.41 (0 - 14.9)	2.81 (0 - 13.88)	1.5676	0.30456
RRM2B	1.06 (0 - 5.55)	2.22 (0 - 17.85)	0.477054	0.305012
MRPL55	2.53 (0 - 16.75)	1.5 (0 - 11.35)	1.68659	0.305127
DPF2	1.56 (0 - 4.53)	2.33 (0 - 8.76)	0.671914	0.305366
NDUFAB1	22.18 (3.96 - 107.7)	16.31 (3.78 - 44.75)	1.36028	0.305514
CA13	0.45 (0 - 2.51)	0.91 (0 - 6.5)	0.489372	0.305684
DHPS	11.05 (0 - 42.33)	6.94 (0 - 64.99)	1.59297	0.305778
SLC25A1	0.68 (0 - 3.96)	1.27 (0 - 6.64)	0.54016	0.305781
LMNB2	5.92 (0 - 21.41)	9.11 (0 - 47.94)	0.649313	0.305832
ZYX	39.69 (8.67 - 167.4)	28.66 (0 - 155.17)	1.38495	0.306082
PTER	2.67 (0 - 8.55)	1.94 (0 - 5.92)	1.38044	0.306116
DSG1	2.37 (0 - 11.54)	1.32 (0 - 12.61)	1.79527	0.306121
KRT17	7.07 (0 - 64.62)	2.75 (0 - 53.09)	2.57089	0.306228
KIAA1462	0 (0 - 0)	0.53 (0 - 7.81)	0	0.306887
PRR15	0.05 (0 - 0.52)	0.81 (0 - 13.84)	0.0588116	0.306957
ATIC	45.9 (3.85 - 104.1)	57.34 (1.3 - 137.04)	0.80047	0.306987
C9orf78	3.47 (0.62 - 7.7)	2.53 (0 - 12.62)	1.37298	0.307227
DNAJC5	0.09 (0 - 1.03)	0.66 (0 - 8.83)	0.140191	0.307228
FDX1	2.68 (0 - 9.51)	1.77 (0 - 8.56)	1.51894	0.309251
NUDT3	1.16 (0 - 5.77)	0.76 (0 - 2.38)	1.52146	0.309537
DNAJC8	11.71 (1.59 - 23.22)	9.42 (0.76 - 29.9)	1.24375	0.309713
HLA-DQB1	0.05 (0 - 0.5)	2.56 (0 - 42.08)	0.0178675	0.309807
PALM3	0 (0 - 0)	0.38 (0 - 5.76)	0	0.309962
P4HA1	4.44 (0 - 22.13)	6.5 (0 - 21.3)	0.683332	0.309994
NDUFV2	4.2 (0 - 13.47)	3.22 (0 - 10.57)	1.30641	0.310002
PARP1	5.01 (0 - 11.57)	8.73 (0 - 57.59)	0.574054	0.310366
TWF1	3.48 (0 - 7.77)	5.8 (0 - 34)	0.598802	0.31042
CTSV	0 (0 - 0)	0.3 (0 - 5.01)	0	0.310457
ITSN1	0.38 (0 - 1.51)	0.96 (0 - 7.21)	0.399464	0.310891
UGDH	100.51 (0 - 262.72)	68.76 (1.08 - 494.82)	1.46185	0.311449
NR3C1	0.09 (0 - 1.04)	0.42 (0 - 5.83)	0.223844	0.311696
VIM	94.75 (0 - 349.55)	54.53 (0 - 515.9)	1.73744	0.312192
MRPL9	2.62 (0 - 7.77)	3.44 (0 - 7.56)	0.763573	0.312278
CDH2	3.99 (0 - 41.23)	1.42 (0 - 22.62)	2.80329	0.312395
SPOCK1	2.7 (0 - 28.71)	0.89 (0 - 17.27)	3.0214	0.312994
RPL36	5.48 (0 - 26.75)	3.77 (0 - 21.45)	1.45432	0.313074
CTNNBIP1	2.46 (0 - 17.32)	1.4 (0 - 10.4)	1.76237	0.313537
SHPK	1.04 (0 - 9.57)	0.49 (0 - 4.23)	2.14013	0.313837
CKMT1A	2.28 (0 - 9.4)	6.1 (0 - 62.2)	0.373768	0.314017
KLC3	0.2 (0 - 1.16)	0.77 (0 - 9.18)	0.26687	0.314282
DST	0.44 (0 - 3.52)	1 (0 - 5.92)	0.438248	0.314792
RPL13A	4.99 (0 - 12.96)	7.6 (0 - 39.62)	0.65672	0.315054
CLUH	1.85 (0 - 8.88)	4.34 (0 - 31.69)	0.42571	0.315355
AMOTL2	0.24 (0 - 2.59)	0.82 (0 - 10.47)	0.287487	0.315401
RPL3	9.91 (0 - 28.2)	13.13 (0 - 31.27)	0.754698	0.315511
MAP7D2	0.05 (0 - 0.57)	0.58 (0 - 9.36)	0.0885893	0.315562
IGFBP5	0 (0 - 0)	0.39 (0 - 6.91)	0	0.315813
RPS13	3.34 (0 - 7.77)	4.08 (1.2 - 9.81)	0.818331	0.316083
POFUT2	1.02 (0 - 3.52)	1.68 (0 - 10.7)	0.606014	0.316112
RAB18	2.43 (0 - 7.13)	4.08 (0 - 29.79)	0.59544	0.316339
FUT8	0.12 (0 - 0.79)	0.73 (0 - 10.66)	0.162383	0.316438
STMN3	0 (0 - 0)	0.29 (0 - 5.05)	0	0.316648
NDUFS4	1.23 (0 - 3.1)	1.95 (0 - 9.16)	0.629929	0.316728
STIP1	117.21 (46 - 344.65)	94.84 (21.4 - 276.95)	1.23581	0.316943
SDK2	0 (0 - 0)	0.29 (0 - 5.24)	0	0.317246
C15orf40	1.7 (0 - 4.79)	1.2 (0 - 7.8)	1.41557	0.31739
SNRNP70	1.34 (0 - 6.27)	2.21 (0 - 11.03)	0.606331	0.317589
PLEKHA5	0.33 (0 - 2.51)	0.81 (0 - 5.49)	0.41308	0.317618
ATP2B1	0.89 (0 - 4.53)	0.45 (0 - 5.71)	2.00151	0.31788
TBK1	0.05 (0 - 0.52)	0.36 (0 - 5.04)	0.131021	0.318306
UBE2H	1.84 (0 - 4.06)	2.71 (0 - 11.07)	0.679906	0.318358
SPCS3	2.33 (0 - 6.54)	1.7 (0 - 8.18)	1.37675	0.318611
TMED4	1.91 (0 - 6.66)	2.9 (0 - 13.98)	0.658983	0.318844
MTHFD1	30.46 (0 - 67.89)	39.88 (4.99 - 117.98)	0.763891	0.318998
OCIAD2	3.91 (0 - 12.31)	7.44 (0 - 54.44)	0.525113	0.319295
THTPA	0.64 (0 - 3.17)	1.13 (0 - 6.05)	0.567025	0.319366
RBM34	0.4 (0 - 1.57)	0.82 (0 - 6.88)	0.485712	0.319402
ASAH1	14.91 (0 - 47.68)	22.46 (0 - 93.86)	0.663807	0.319617
IKBIP	8.44 (0 - 19.61)	6.05 (0 - 34.8)	1.39567	0.319841
LNPEP	1.52 (0 - 5.18)	2.71 (0 - 14.27)	0.561041	0.319973
SYAP1	6.09 (0 - 14.36)	7.54 (0 - 19.43)	0.80737	0.3202
CANX	95.9 (34.63 - 166.09)	117.51 (36.77 - 369.08)	0.816142	0.320964
IRGQ	3.59 (0 - 14.36)	4.96 (0 - 15.62)	0.723983	0.321547
CA9	2.18 (0 - 24.02)	0.66 (0 - 18.33)	3.3007	0.321653
CD96	0 (0 - 0)	0.52 (0 - 7.12)	0	0.32263
PI3	1.51 (0 - 10.37)	0.48 (0 - 17.3)	3.13422	0.322632
VASN	0.05 (0 - 0.5)	1.41 (0 - 25.68)	0.0324421	0.322832
PSAT1	22.33 (0 - 65.06)	31.35 (0 - 88.51)	0.712084	0.322931
LIMCH1	2.54 (0 - 16.09)	5.41 (0 - 34.31)	0.469585	0.322966
PSMD1	27 (0 - 45.18)	32.87 (6.64 - 84.51)	0.821403	0.323306
SMS	15.72 (0 - 42.74)	21.9 (0 - 61.26)	0.717912	0.323572
ABCF1	4 (0 - 19.15)	2.62 (0 - 8.53)	1.53044	0.323599
MAPK1	4.74 (0 - 9.55)	5.97 (0 - 13.05)	0.794597	0.323664
EHD1	3.32 (0 - 10.37)	4.98 (0 - 22.67)	0.667151	0.324412
PDCD10	3.02 (0 - 6.27)	3.94 (0 - 13.05)	0.766025	0.324719
NDUFB8	1.96 (0 - 9.57)	1.33 (0 - 5.64)	1.47258	0.325278
RBM27	0.95 (0 - 3.96)	1.45 (0 - 5.49)	0.656541	0.325279
PGRMC1	9.71 (1.34 - 40.69)	7.19 (1.36 - 29.9)	1.35012	0.325416
PCF11	0.14 (0 - 1.57)	0.67 (0 - 10.09)	0.212378	0.325685
CASP4	1.65 (0 - 11.06)	3.41 (0 - 30.24)	0.484662	0.325736
TTC4	0.84 (0 - 3.02)	1.32 (0 - 6.55)	0.637156	0.326127
RPL28	2.79 (0 - 14.36)	1.82 (0 - 12.62)	1.53362	0.326294
CDKN1B	2.92 (0 - 19.15)	1.75 (0 - 11.35)	1.66825	0.326338
RNF40	1.68 (0 - 5.74)	2.45 (0 - 8.32)	0.683644	0.326391
PDP1	0.98 (0 - 3.52)	1.85 (0 - 10.41)	0.532956	0.326629
TCERG1	2.62 (0 - 4.7)	3.24 (0 - 6.81)	0.809028	0.326756
LAMB1	9.5 (0 - 27.66)	6.97 (0 - 25.68)	1.36404	0.326925
CCDC58	10.88 (3.34 - 36.56)	8.05 (2.05 - 49.39)	1.35057	0.328048
RPS5	7.45 (1.92 - 15.67)	8.97 (1.3 - 21.15)	0.830523	0.328142
DNAJB6	0.89 (0 - 2.59)	1.43 (0 - 6.05)	0.619035	0.328417
C1orf50	2.09 (0 - 7.18)	1.67 (0 - 3.23)	1.25115	0.328501
FKBP7	1.91 (0 - 6.03)	1.06 (0 - 14.97)	1.80408	0.328635
TRIM2	0 (0 - 0)	0.77 (0 - 14.18)	0	0.328686
MYBBP1A	0.05 (0 - 0.51)	1.35 (0 - 24.27)	0.0344464	0.32889
HSD17B10	41.07 (0 - 70.74)	48.91 (4.56 - 103.87)	0.839688	0.32921
CETN2	6.2 (0 - 40.41)	3.99 (0 - 17.66)	1.55217	0.329268
VDAC3	9.85 (0 - 27.75)	7.57 (0 - 24.19)	1.30123	0.329431
EEF1B2	39.25 (13.47 - 138.82)	49.15 (12.62 - 163.34)	0.798693	0.329703
PABPC3	0 (0 - 0)	0.84 (0 - 14.37)	0	0.329774
FHL2	5.18 (0 - 11.06)	7.67 (0 - 30.48)	0.674969	0.329941
RPA1	1.4 (0 - 7.69)	3.24 (0 - 30.53)	0.432012	0.330051
GCC2	1.58 (0 - 4.64)	2.41 (0 - 10.59)	0.6576	0.330178
RAC1	8.51 (0 - 14.87)	12.44 (0 - 76.69)	0.684106	0.330292
FAM114A2	5.17 (0 - 12.71)	6.71 (0 - 15.36)	0.769574	0.330611
LINC00116	0 (0 - 0)	0.31 (0 - 5.39)	0	0.330701
USO1	0.51 (0 - 1.86)	1.35 (0 - 12.09)	0.378073	0.330785
CHID1	2.32 (0 - 7.7)	3.26 (0 - 11.83)	0.71202	0.330965
PSMD6	8.61 (0 - 21.41)	10.81 (0 - 23.87)	0.796179	0.331209
EIF5	7.07 (0 - 23.79)	9.38 (0 - 37.73)	0.753251	0.331308
CASK	2.53 (0 - 9.23)	4.46 (0 - 29.96)	0.568854	0.331331
CLSTN1	3.27 (0 - 21.41)	1.84 (0 - 14.79)	1.77837	0.331331
TP53RK	1.81 (0 - 9.57)	1.26 (0 - 4.54)	1.43259	0.3314
KLK6	0.06 (0 - 0.62)	0.76 (0 - 12.07)	0.0739055	0.331438
RAB2B	0.26 (0 - 1.24)	0.8 (0 - 7.81)	0.319984	0.331448
CCDC86	2.49 (0 - 8.55)	5.49 (0 - 47.94)	0.453525	0.331632
UBQLN2	7.39 (0 - 28.86)	4.68 (0 - 41.6)	1.57969	0.331866
BRCC3	0.47 (0 - 4.61)	1.03 (0 - 7.41)	0.457961	0.332397
SSR4	6.79 (0 - 19.44)	5.26 (0 - 17.44)	1.29153	0.332845
BORCS6	0.7 (0 - 4.79)	1.36 (0 - 8.83)	0.516023	0.333052
SDHA	14.91 (0 - 45.76)	20.73 (0 - 95.36)	0.719385	0.333215
GYG1	0.85 (0 - 5.1)	1.79 (0 - 12.95)	0.474873	0.333907
GSTT1	1.31 (0 - 6.2)	2.41 (0 - 13.01)	0.542261	0.334124
PDXK	29.17 (0 - 88.61)	36.47 (0 - 85.17)	0.799858	0.33431
MRTO4	1.09 (0 - 7.13)	0.66 (0 - 2.76)	1.63884	0.334354
PM20D2	0.69 (0 - 3.4)	1.62 (0 - 15.11)	0.427204	0.334422
SMTN	0.63 (0 - 6.34)	0.26 (0 - 3.78)	2.3968	0.334423
TMEM150C	0 (0 - 0)	0.54 (0 - 10.4)	0	0.334826
PRODH	0 (0 - 0)	0.76 (0 - 14.37)	0	0.334916
RRAGC	0.73 (0 - 4.53)	1.27 (0 - 6.01)	0.580147	0.334979
RRP12	0 (0 - 0)	1.2 (0 - 23.31)	0	0.335107
MRPL16	1.73 (0 - 7.77)	1.27 (0 - 3.66)	1.35778	0.335233
THOC5	0.49 (0 - 2.51)	0.83 (0 - 5.34)	0.590608	0.335538
GBP1	1.02 (0 - 2.9)	2.6 (0 - 27.46)	0.391542	0.335873
FKBP15	0.28 (0 - 3.13)	0.93 (0 - 10.66)	0.306865	0.336231
GSDMD	0.66 (0 - 3.08)	1.54 (0 - 12.67)	0.426848	0.336351
MBNL1	3.75 (0 - 7.13)	4.59 (0 - 11.41)	0.818178	0.336522
TRIM21	0 (0 - 0)	1.05 (0 - 15.64)	0	0.33663
LZTFL1	1.94 (0 - 9.57)	2.77 (0 - 10.09)	0.699087	0.33667
STAU2	0.22 (0 - 1.94)	0.75 (0 - 9.57)	0.299139	0.337084
PALLD	4.91 (0 - 24.74)	3.03 (0 - 23.17)	1.61884	0.337132
METAP2	1.97 (0 - 5.77)	2.99 (0 - 14.39)	0.658311	0.337217
MVK	0.49 (0 - 4.18)	1.11 (0 - 11.07)	0.438411	0.337644
NPC2	3.08 (0 - 15.39)	6.61 (0 - 58.03)	0.466456	0.337848
DHODH	1.98 (0 - 5.22)	1.32 (0 - 10.78)	1.50156	0.338246
SHROOM3	0.11 (0 - 0.62)	0.39 (0 - 5.05)	0.274884	0.338473
ARHGEF5	1.05 (0 - 7.18)	2.11 (0 - 15.21)	0.495993	0.338535
GNA11	1.14 (0 - 4.53)	1.9 (0 - 11.32)	0.597699	0.338597
IDO1	0.09 (0 - 1.01)	1.28 (0 - 19.28)	0.0712721	0.33941
DNM1L	0.89 (0 - 3.24)	2.2 (0 - 22.46)	0.405447	0.339909
CCDC124	5.93 (0 - 15.39)	4.63 (0 - 13.41)	1.28092	0.339955
SSSCA1	0.63 (0 - 2.39)	1.04 (0 - 6.48)	0.600954	0.33996
VAC14	0 (0 - 0)	0.28 (0 - 5.4)	0	0.340147
HDAC1	4.56 (0 - 11.06)	5.92 (0 - 16.25)	0.770343	0.340236
GUSB	1.16 (0 - 6.03)	4.78 (0 - 67.07)	0.243762	0.340454
ACOT2	9.67 (0 - 23.78)	7.34 (0 - 25.03)	1.31734	0.340578
NIFK	1.28 (0 - 3.02)	1.9 (0 - 10.97)	0.671526	0.340913
RAD21	0 (0 - 0)	0.31 (0 - 6.26)	0	0.340914
CDH17	0 (0 - 0)	2.07 (0 - 37.51)	0	0.341098
PICALM	15.03 (0 - 31.74)	18.69 (0 - 55.64)	0.804191	0.341202
FBLIM1	0.54 (0 - 2.01)	1.04 (0 - 6.34)	0.524708	0.341617
RPN1	40.09 (0 - 68.02)	35.21 (9.76 - 66.3)	1.13849	0.341921
ADAM10	1.95 (0 - 7.77)	3.47 (0 - 17.76)	0.56048	0.342125
PGPEP1	0.79 (0 - 5.1)	1.54 (0 - 10.58)	0.516679	0.342205
EP400	0.33 (0 - 1.92)	1.09 (0 - 12.62)	0.302943	0.34221
COPE	7.61 (0 - 16.75)	9.42 (0 - 20.51)	0.808375	0.342272
CCT2	87.13 (19.24 - 176.73)	104.02 (19.4 - 242.88)	0.837698	0.342648
CDKN2A	1.02 (0 - 5.66)	2.17 (0 - 14.61)	0.469382	0.342736
CD320	0.05 (0 - 0.52)	0.38 (0 - 6.31)	0.125757	0.343257
ZC3H14	2.43 (0 - 11.54)	1.55 (0 - 12.24)	1.57226	0.343332
STAT3	2.51 (0 - 18.12)	4.87 (0 - 27.63)	0.514449	0.343623
FAM98B	3.84 (0 - 9.07)	4.89 (0 - 13.81)	0.785403	0.343747
NDUFS1	1.32 (0 - 9.4)	2.85 (0 - 18.15)	0.461882	0.344114
AASDHPPT	4.73 (0.62 - 12.46)	5.84 (0.6 - 12.11)	0.810463	0.344137
CT45A8	0 (0 - 0)	0.49 (0 - 7.15)	0	0.344147
MRPL2	2.13 (0 - 7.04)	1.51 (0 - 8.83)	1.40858	0.344633
STRAP	13.97 (3.96 - 30.67)	18.82 (3.15 - 79.11)	0.742615	0.344912
SPR	11.84 (2.39 - 29.74)	14.01 (4.09 - 27.48)	0.844608	0.344976
SDHAF2	1.69 (0 - 4.79)	2.59 (0 - 11.71)	0.652532	0.345011
NAT10	0.05 (0 - 0.52)	1.06 (0 - 19.02)	0.0445922	0.345103
ADAR	3.82 (0 - 8.88)	5.26 (0 - 15.34)	0.725905	0.345292
GMFB	11.08 (4.64 - 35.67)	9.05 (1.38 - 22.82)	1.2243	0.345329
ITGA4	0 (0 - 0)	0.36 (0 - 5.55)	0	0.345411
CYP24A1	1.01 (0 - 6.48)	0.39 (0 - 10.4)	2.6164	0.345851
MTHFS	2.81 (0 - 7.77)	3.81 (0 - 15.61)	0.73854	0.345908
GSTT2B	0 (0 - 0)	0.35 (0 - 6.33)	0	0.346086
MXRA7	5.82 (0 - 23.93)	3.7 (0 - 32.5)	1.57242	0.346342
UGT1A6	1.05 (0 - 5.66)	0.48 (0 - 7.28)	2.20562	0.347148
KRT4	0.35 (0 - 3.85)	0.9 (0 - 6.81)	0.390421	0.347196
PPFIBP1	0.79 (0 - 4.53)	0.43 (0 - 5.3)	1.82997	0.347221
SF3A1	15.01 (1.34 - 36.56)	19.37 (0.79 - 72.17)	0.775014	0.34723
TUBB4A	6.01 (0 - 29.33)	8.67 (0 - 30.52)	0.692473	0.347924
TIAL1	2.7 (0 - 7.7)	2.15 (0 - 5.07)	1.2574	0.348255
AAMP	0.17 (0 - 1.24)	0.58 (0 - 6.25)	0.29544	0.348487
SRSF5	2.7 (0 - 5.18)	3.56 (0 - 10.07)	0.760186	0.349139
SRSF9	5.16 (0 - 12.46)	6.38 (0 - 15.85)	0.808539	0.349259
VPS26A	0.72 (0 - 5.74)	1.42 (0 - 10.8)	0.509995	0.350039
ARL8B	3.46 (0 - 10.44)	4.61 (0 - 13.21)	0.750735	0.350663
UACA	1.32 (0 - 4.53)	2.37 (0 - 12.49)	0.559511	0.351582
TXNDC9	0.81 (0 - 1.94)	1.21 (0 - 5.63)	0.675104	0.351956
SUCLA2	2.14 (0 - 7.18)	3.38 (0 - 19.4)	0.633968	0.352318
HADHA	39.54 (0 - 89.22)	50.72 (1.26 - 132.46)	0.779579	0.352498
NAF1	0.12 (0 - 0.79)	0.51 (0 - 7.71)	0.232583	0.353127
NCOR2	1.11 (0 - 6.79)	2.03 (0 - 12.46)	0.545859	0.354109
PCYOX1	6.34 (0 - 26.66)	9.93 (0 - 51.51)	0.638273	0.354149
COPRS	1.14 (0 - 2.39)	1.54 (0 - 5.64)	0.735883	0.354306
EPS8L1	1.04 (0 - 6.2)	2.01 (0 - 14.8)	0.515822	0.354868
KIAA1217	0.55 (0 - 2.09)	1.09 (0 - 10.11)	0.498634	0.354883
PSMB8	5.92 (0 - 10.77)	8.98 (0 - 43.83)	0.659562	0.355173
GBP4	0 (0 - 0)	0.31 (0 - 5.84)	0	0.355547
ALDH7A1	30.07 (1.13 - 53.3)	37.66 (0 - 90.68)	0.798414	0.355901
CDK12	0.1 (0 - 0.57)	0.46 (0 - 5.86)	0.21322	0.356788
KIF5B	10.69 (0 - 23.13)	13.27 (0 - 36.92)	0.805459	0.357298
YBX3	57.76 (5.13 - 179.5)	44.29 (0 - 206.39)	1.30417	0.357431
PFKFB2	0.54 (0 - 1.94)	1.45 (0 - 16.68)	0.37089	0.357459
MCAM	2.46 (0 - 22.63)	1.17 (0 - 13)	2.09543	0.357758
HDGFRP2	12.74 (0.67 - 28.51)	17.03 (2.76 - 59.29)	0.747984	0.357795
RANBP3	10.02 (0.58 - 40.69)	7.23 (0 - 29.84)	1.38637	0.35862
GOLM1	4.74 (0 - 23.93)	9.9 (0 - 94.89)	0.478528	0.359134
PTRHD1	4.32 (0 - 10.77)	5.32 (0 - 13.82)	0.811447	0.3592
EHD2	0.41 (0 - 4.53)	1.04 (0 - 8.6)	0.395506	0.359294
H2AFX	6.82 (0 - 14.04)	5.47 (0 - 16.88)	1.24647	0.360076
SOD3	0 (0 - 0)	0.29 (0 - 5.05)	0	0.360429
HNMT	0.53 (0 - 2.09)	1.16 (0 - 7.88)	0.458037	0.360473
EFHD1	0 (0 - 0)	0.43 (0 - 7.36)	0	0.360843
HIST1H2BK	33.19 (1.59 - 199.29)	20.78 (0 - 133.16)	1.59769	0.360872
HSPA4L	2.71 (0 - 8.36)	6.95 (0 - 66.66)	0.39019	0.361058
TMED9	3.11 (0 - 8.42)	4.05 (0 - 12.94)	0.767208	0.361204
FKBP3	43.86 (15.38 - 184.58)	33.58 (5.52 - 123.44)	1.30634	0.361206
SEC16A	8.71 (0 - 21.17)	11.79 (0 - 45.49)	0.738729	0.361277
TBC1D24	1.4 (0 - 9.06)	2.11 (0 - 7.5)	0.661814	0.361394
PPID	4.48 (0 - 10.37)	5.58 (0 - 12.45)	0.803234	0.361435
ATN1	0.21 (0 - 1.04)	0.63 (0 - 8.33)	0.327424	0.362204
HMGA2	0.22 (0 - 2.38)	0.98 (0 - 13.88)	0.219741	0.363271
FAM177A1	0.06 (0 - 0.62)	0.33 (0 - 5.52)	0.171654	0.363482
RPL6	16.26 (0 - 32.9)	23.12 (0.58 - 141.85)	0.703485	0.363548
WDR70	0.46 (0 - 1.7)	0.86 (0 - 6.67)	0.53594	0.363668
TMEM30A	3.15 (0 - 9.62)	4.55 (0 - 22.71)	0.691466	0.363752
NUP62	6 (0 - 38.48)	4.04 (0 - 22.1)	1.48604	0.36381
ATP2A3	0.7 (0 - 4.34)	0.32 (0 - 6.33)	2.18383	0.363855
COPS5	1.2 (0 - 2.83)	1.83 (0 - 11.1)	0.656455	0.364162
PSMB6	12.58 (0 - 22.09)	10.42 (0 - 29.06)	1.20693	0.364202
UFD1L	5.3 (0 - 30.79)	3.8 (0 - 13.81)	1.39366	0.364349
COX20	3.29 (0 - 11.28)	2.5 (0 - 13.47)	1.31333	0.364888
SBK1	1.13 (0 - 3.96)	1.67 (0 - 6.03)	0.676761	0.365146
RPSA	32.23 (4.79 - 53.89)	28.19 (4.61 - 53.97)	1.14315	0.365432
CAND1	1.59 (0 - 9.74)	3.66 (0 - 37.24)	0.434361	0.366132
MACF1	8.18 (0 - 21.02)	14.04 (0 - 123.71)	0.582617	0.36624
AP2A1	0.17 (0 - 1.03)	0.66 (0 - 9.72)	0.251063	0.366512
RPS10	3.94 (0 - 8.88)	5.17 (0 - 19.91)	0.761229	0.366607
CISD2	5.07 (0 - 10.43)	4.26 (1.23 - 11.7)	1.19028	0.366849
TLR3	0 (0 - 0)	0.29 (0 - 5.64)	0	0.366858
PLS3	67.98 (25.07 - 218.76)	88.43 (0 - 383.94)	0.768765	0.367039
LSM7	1.27 (0 - 3.85)	1.88 (0 - 5.72)	0.678437	0.367382
TACC1	2.15 (0 - 16.75)	1.25 (0 - 8.1)	1.7182	0.36777
PLXNB2	1.94 (0 - 6.15)	3.28 (0 - 23.54)	0.590426	0.367932
RAB9A	0.76 (0 - 2.59)	1.32 (0 - 7.21)	0.576883	0.368167
SH3BP5L	0.64 (0 - 2.39)	1.3 (0 - 11.35)	0.49037	0.368553
TACC3	1.96 (0 - 13.47)	4.14 (0 - 34.06)	0.472834	0.368754
ATP6V1C1	9.14 (0 - 19.99)	12.57 (0 - 55.01)	0.726957	0.369245
ITGB1	57.78 (4.79 - 200.11)	45.69 (3.6 - 154.07)	1.26464	0.369292
LMAN2L	1.79 (0 - 6.66)	2.58 (0 - 12.13)	0.69211	0.369917
TMX3	2.75 (0 - 18.1)	1.69 (0 - 10.63)	1.62635	0.370005
TMOD3	14.01 (3.4 - 38.48)	11.42 (2.88 - 39.11)	1.2269	0.370044
STIM1	0.38 (0 - 2.59)	0.74 (0 - 5.33)	0.519755	0.370586
SLC16A3	1.34 (0 - 3.89)	0.89 (0 - 6.5)	1.50041	0.370596
COMMD2	0.94 (0 - 3.13)	1.36 (0 - 6.05)	0.692411	0.370731
TIPRL	4.27 (0 - 11.01)	5.48 (0 - 15.61)	0.780276	0.371189
OCC1	0.84 (0 - 7.18)	0.43 (0 - 3.9)	1.92444	0.37145
GXYLT1	0 (0 - 0)	0.56 (0 - 11.88)	0	0.371511
XPNPEP3	1.07 (0 - 3.24)	1.52 (0 - 5.64)	0.703906	0.371982
ACOX3	1.82 (0 - 5.83)	3.59 (0 - 36.38)	0.505591	0.372121
SNX2	3.84 (0 - 14.27)	5.06 (0 - 14.55)	0.759702	0.3725
AHCYL1	0.14 (0 - 1.57)	0.8 (0 - 13.84)	0.177982	0.37269
SSBP1	26.84 (4.76 - 61.73)	33.33 (4.55 - 91.03)	0.80542	0.37277
CRYZ	25.04 (1.24 - 81)	19.14 (0 - 64.46)	1.30848	0.37293
PEG10	0.85 (0 - 7.18)	1.99 (0 - 20.18)	0.427636	0.373165
FDXR	4.08 (0 - 15.55)	5.83 (0 - 25.44)	0.698859	0.373932
GSTM1	3.55 (0 - 20.37)	2.18 (0 - 17.48)	1.62818	0.374
MCM4	2.19 (0 - 10.76)	3.19 (0 - 17.07)	0.685166	0.374335
LIMS2	0 (0 - 0)	0.36 (0 - 7.81)	0	0.37448
ERAP2	0.14 (0 - 1.03)	2.24 (0 - 39.94)	0.0647289	0.375055
SLC4A1AP	5 (0 - 11.1)	6.38 (0 - 22.13)	0.783902	0.375096
SNX3	5.31 (0 - 11.01)	6.62 (1.58 - 22.53)	0.801474	0.375508
TBL1XR1	1.15 (0 - 9.92)	2.34 (0 - 18)	0.490192	0.375647
ENY2	3.86 (1.3 - 9.62)	2.97 (0 - 14.3)	1.29838	0.375711
SLC25A4	4.96 (0 - 8.03)	6.26 (0 - 19.02)	0.792234	0.375937
NOP2	0.88 (0 - 4.7)	1.59 (0 - 9.02)	0.556416	0.376102
RNPEP	58.19 (0 - 116.98)	48.26 (9.39 - 124.44)	1.20566	0.376624
MIPEP	1.09 (0 - 4.7)	1.71 (0 - 9.1)	0.635104	0.377074
ANXA4	31.55 (5.77 - 116.88)	41.78 (2.88 - 188.7)	0.755271	0.377496
SH2D4A	1.23 (0 - 3.72)	1.94 (0 - 9.32)	0.632797	0.377581
SLC41A2	0.12 (0 - 0.79)	0.48 (0 - 5.49)	0.250779	0.378603
EPHA2	0.91 (0 - 8.42)	2.65 (0 - 19.43)	0.343843	0.378627
MYO1E	0.24 (0 - 1.59)	0.51 (0 - 5.05)	0.469401	0.378747
EIF2S1	6.01 (0 - 9.92)	7.6 (0 - 28.21)	0.790961	0.378965
CAB39L	0.43 (0 - 3.1)	1.37 (0 - 16.29)	0.317104	0.379009
VSNL1	0.11 (0 - 1.24)	0.73 (0 - 11.24)	0.155302	0.37921
HLA-DRB1	0 (0 - 0)	10.33 (0 - 210.42)	0	0.380483
DPEP1	0.61 (0 - 6.69)	0.21 (0 - 6.03)	2.92915	0.380745
CROT	0.05 (0 - 0.5)	0.8 (0 - 16.58)	0.0573571	0.380802
STX5	2.05 (0 - 7.04)	2.84 (0 - 11.41)	0.720709	0.380994
PGM2	8.67 (0 - 26.15)	11.94 (0 - 47.94)	0.726198	0.381038
IQCE	0.83 (0 - 6.23)	0.37 (0 - 7.28)	2.23302	0.381382
TMEM33	1.47 (0 - 5.74)	1.04 (0 - 4.28)	1.40746	0.381411
GOLGA3	9.69 (1.34 - 44.7)	12.34 (0 - 34.24)	0.785095	0.381515
ALPI	0 (0 - 0)	0.34 (0 - 7.17)	0	0.381852
UBFD1	5.19 (0 - 9.57)	6.69 (0 - 20.11)	0.776754	0.382774
BLOC1S5	1.26 (0 - 3.89)	1.77 (0 - 7.21)	0.709447	0.383341
MFAP1	4.44 (0 - 14.36)	3.19 (0 - 17.66)	1.39343	0.383439
SLC25A11	0.6 (0 - 2.68)	1.27 (0 - 12.67)	0.476032	0.383483
CSTF3	3.23 (0 - 7.13)	4.01 (0 - 10.07)	0.803841	0.383603
API5	10.38 (0 - 20.73)	12.95 (0 - 53.25)	0.801646	0.384173
ARL2BP	1.98 (0 - 7.13)	2.86 (0 - 13.19)	0.691842	0.384368
PHB2	9.1 (0 - 29.12)	12.38 (0 - 50.52)	0.735107	0.384487
ZMAT2	1.17 (0 - 2.83)	1.53 (0 - 5.05)	0.762373	0.384529
PNN	1.88 (0 - 9.07)	2.83 (0 - 14.39)	0.663694	0.384558
TMED1	1.43 (0 - 5.22)	0.95 (0 - 6.43)	1.49905	0.384897
PTGR2	1.43 (0 - 4.61)	2.49 (0 - 18.7)	0.575781	0.385266
LDHA	140.64 (2.39 - 276.98)	181.34 (29.15 - 594.58)	0.775596	0.385373
LIMA1	13.02 (0 - 35.9)	18.48 (0 - 91.22)	0.70425	0.385504
TP53	0.05 (0 - 0.52)	0.33 (0 - 5.92)	0.143444	0.386007
RNASET2	2.53 (0 - 5.22)	2.04 (0 - 6.64)	1.23926	0.386112
AGK	1.75 (0 - 9.63)	2.59 (0 - 8.9)	0.677527	0.386624
ARHGEF35	1.61 (0 - 11.97)	2.69 (0 - 16.06)	0.598847	0.386782
BCAR3	0.05 (0 - 0.58)	0.44 (0 - 8.33)	0.118647	0.387313
LARS	2.3 (0 - 6.15)	3.75 (0 - 26.1)	0.613994	0.387431
ESYT1	27.07 (0 - 82.53)	32.65 (2.33 - 69.29)	0.829113	0.388364
RNF20	1.05 (0 - 3.13)	1.71 (0 - 7.5)	0.617979	0.388681
COPS2	1.73 (0 - 8.05)	2.29 (0 - 5.99)	0.757246	0.388823
PSPH	4.79 (0 - 38.48)	8.21 (0 - 55.24)	0.583028	0.389004
SEC23IP	0.66 (0 - 5.53)	1.07 (0 - 6.31)	0.612253	0.389112
H2AFZ	16 (1.92 - 66.21)	12.72 (0 - 51.83)	1.25844	0.389355
SMOC1	2.01 (0 - 12.53)	0.93 (0 - 19.02)	2.16145	0.389483
DYNLL2	2.73 (0 - 6.2)	3.79 (0 - 15.55)	0.721028	0.389521
COX8A	0.74 (0 - 3.96)	1.39 (0 - 13.39)	0.531943	0.389759
COMT	24.33 (0 - 84.02)	45.19 (1.3 - 463.25)	0.53835	0.389884
TIMM10	8.16 (1.03 - 26.94)	5.81 (0 - 37.85)	1.40388	0.390069
WASL	4.25 (0 - 12.68)	5.66 (0 - 26.17)	0.750878	0.390722
CTAGE5	9.89 (0 - 25.59)	12.6 (1.21 - 40.3)	0.784698	0.390776
IFIT2	0.27 (0 - 2.39)	0.83 (0 - 8.64)	0.325361	0.390842
TBXAS1	0 (0 - 0)	0.3 (0 - 6.3)	0	0.39085
PSMB1	15.64 (4.68 - 27.75)	13.62 (1.58 - 27.96)	1.14788	0.391265
PIP4K2C	0.97 (0 - 3.52)	4.48 (0 - 79.08)	0.216861	0.391527
PPP1R12C	0.59 (0 - 3.89)	1.34 (0 - 16.4)	0.438996	0.391719
RPL10A	7.26 (0 - 16.59)	9.67 (0 - 45.7)	0.750129	0.392618
S100A9	49.87 (0 - 387.88)	23.22 (0 - 485.01)	2.14811	0.392987
GLOD4	19.4 (6.34 - 82.74)	15.29 (0.67 - 48.09)	1.26872	0.393278
XDH	0.06 (0 - 0.62)	1.98 (0 - 39.23)	0.0284253	0.393288
C12orf43	1.93 (0 - 5.83)	1.23 (0 - 12.62)	1.56912	0.393656
MRPL42	1.36 (0 - 7.18)	0.94 (0 - 4.56)	1.44915	0.393711
CLIC5	1.56 (0 - 3.4)	2.13 (0 - 11.03)	0.733866	0.393859
ME3	2.53 (0 - 13.07)	4.39 (0 - 27.58)	0.574726	0.394148
GDA	6.1 (0 - 39.99)	3.17 (0 - 39.31)	1.92489	0.394184
STC2	1.69 (0 - 11.66)	0.97 (0 - 9.75)	1.74854	0.39436
TOM1L2	1.02 (0 - 4.79)	1.66 (0 - 9.61)	0.616069	0.395225
RPS16	2.44 (0 - 5.58)	3.21 (0 - 8.87)	0.760174	0.395379
GOPC	2.61 (0 - 7.54)	1.92 (0 - 9.38)	1.35973	0.395451
NARS2	1.12 (0 - 3.52)	3 (0 - 35.59)	0.374536	0.395589
DEF6	0.05 (0 - 0.58)	0.3 (0 - 5)	0.177928	0.395859
ACAT1	31.93 (1.92 - 77.94)	40.18 (8.18 - 120.37)	0.794587	0.395973
AAMDC	3.23 (0 - 9.62)	4.14 (0 - 14.38)	0.780477	0.396164
SEMA3A	0 (0 - 0)	0.27 (0 - 5.46)	0	0.396354
ADD1	2.91 (0 - 14.58)	4.37 (0 - 20.16)	0.667272	0.396499
EFEMP1	0.09 (0 - 1.01)	0.91 (0 - 13.79)	0.100848	0.396549
ESD	39.52 (13.33 - 75.3)	33.2 (0 - 88.55)	1.19029	0.396766
NCOR1	0.59 (0 - 3.13)	1.16 (0 - 7.98)	0.51342	0.396824
SRM	6.37 (0 - 24.02)	4.19 (0 - 38.44)	1.5204	0.39713
CUEDC2	0.29 (0 - 1.51)	0.76 (0 - 10.09)	0.38021	0.397422
MANBA	0.47 (0 - 5.13)	1.84 (0 - 26.62)	0.252689	0.397839
KRI1	0.43 (0 - 1.7)	0.77 (0 - 5.49)	0.558469	0.398245
CALM1	5.49 (0 - 36.56)	3.66 (0 - 16.01)	1.50075	0.398299
DHRS7	4.73 (0 - 11.57)	6.31 (0 - 22.36)	0.748583	0.398506
PTPN1	0.47 (0 - 2.59)	0.83 (0 - 5.55)	0.56688	0.398585
CAMK2G	0.09 (0 - 1.01)	0.39 (0 - 6.4)	0.23173	0.398786
DHFR	1.92 (0 - 5.22)	1.48 (0 - 4.65)	1.29342	0.399042
KRT6A	9.22 (0 - 40.69)	6.08 (0 - 48.04)	1.51481	0.399195
NSDHL	7.98 (0 - 22.31)	10.18 (0 - 37.15)	0.783878	0.399385
TOMM22	10.59 (1.92 - 19.15)	12.5 (0 - 31)	0.846892	0.399524
PLOD3	4.61 (0.67 - 9.92)	5.86 (0 - 15.97)	0.787786	0.399666
IFITM3	0.79 (0 - 3.96)	2.7 (0 - 32.5)	0.294493	0.400106
GART	12.3 (0 - 33.83)	17.74 (0 - 110.82)	0.693216	0.400248
FAF1	1.03 (0 - 3.13)	1.52 (0 - 6.61)	0.678373	0.400482
ALDH3A2	13.68 (1.51 - 44.09)	10.36 (0.76 - 48.61)	1.32104	0.401125
ELAC2	0.52 (0 - 3.66)	0.93 (0 - 5.76)	0.563677	0.40121
UBE2I	9.01 (0 - 17.94)	10.6 (2.41 - 28.03)	0.849655	0.40121
P4HA2	2.91 (0 - 17.1)	1.91 (0 - 12.94)	1.52409	0.401293
DHRS2	0 (0 - 0)	9.19 (0 - 206.85)	0	0.401435
CEACAM1	1.18 (0 - 6.66)	0.58 (0 - 11.83)	2.05345	0.401494
TF	0 (0 - 0)	0.58 (0 - 12.69)	0	0.401693
SURF2	0.87 (0 - 2.83)	1.3 (0 - 6.31)	0.669347	0.401739
INA	0.15 (0 - 1.7)	0.84 (0 - 11.04)	0.184379	0.401948
CDH11	0 (0 - 0)	0.26 (0 - 5.39)	0	0.402014
SON	0 (0 - 0)	0.88 (0 - 20.24)	0	0.402367
GNPAT	0.81 (0 - 4.18)	1.47 (0 - 10.21)	0.552746	0.40242
PPP3CA	1.88 (0 - 7.44)	2.78 (0 - 11.88)	0.676262	0.402856
USMG5	3.71 (0 - 16.75)	2.75 (0 - 15.5)	1.35192	0.402959
CHTOP	3.66 (0 - 23.93)	2.25 (0 - 23.97)	1.62764	0.403031
PPP1R14A	0.3 (0 - 2.01)	0.66 (0 - 5.92)	0.454118	0.403037
MZT1	0.11 (0 - 0.62)	0.34 (0 - 5.2)	0.322167	0.403253
ADPRHL2	2.21 (0 - 7.69)	3.41 (0 - 21.02)	0.64728	0.403456
CPVL	0.88 (0 - 9.63)	4.14 (0 - 72.17)	0.211655	0.403774
EIF1	14.8 (6.69 - 45.87)	12.51 (3.31 - 35.32)	1.18357	0.403937
NDUFB4	1.96 (0 - 6.15)	2.55 (0 - 10.57)	0.770113	0.404006
SRI	7.21 (2.01 - 16.11)	8.59 (0.76 - 20.18)	0.839266	0.40416
TBC1D5	0.99 (0 - 6.27)	1.5 (0 - 7.2)	0.658979	0.405508
CHP1	0.37 (0 - 1.86)	0.65 (0 - 5.05)	0.565754	0.40597
HMGCL	2.97 (0 - 8.5)	4.2 (0 - 17.99)	0.708044	0.406312
APC	1.05 (0 - 9.57)	0.49 (0 - 7.63)	2.14538	0.406341
HDGFRP3	5.7 (1.34 - 15.39)	3.89 (0 - 33.8)	1.46462	0.406512
LRRC40	0.51 (0 - 2.27)	0.86 (0 - 6.01)	0.590725	0.407487
PITPNB	4.15 (0 - 10.56)	5.36 (0 - 22.1)	0.77427	0.408128
OSBP	2.99 (0 - 10.97)	4.29 (0 - 17.99)	0.695981	0.408157
SOAT1	1.28 (0 - 4.53)	1.88 (0 - 10.09)	0.682358	0.408208
SH3KBP1	16.13 (0 - 55.07)	12.17 (0 - 45.55)	1.32613	0.408256
MTHFD2	8.95 (0 - 27.68)	6.87 (0 - 29.11)	1.30296	0.408366
SCO1	1.06 (0 - 7.18)	0.71 (0 - 2.21)	1.49092	0.408563
SPRR1B	0.21 (0 - 1.24)	0.76 (0 - 10.47)	0.281509	0.408616
RSL1D1	3.79 (0 - 15.14)	5.92 (0 - 30.67)	0.640024	0.408768
DHX36	0.44 (0 - 1.51)	0.73 (0 - 5.07)	0.599695	0.409172
VWA9	0.23 (0 - 1.94)	0.56 (0 - 5.31)	0.409995	0.409175
GNPNAT1	3.22 (0 - 7.18)	4.01 (0 - 14.1)	0.801357	0.409207
HIP1	0 (0 - 0)	1.54 (0 - 30.87)	0	0.40957
ANXA10	2.64 (0 - 20.11)	1 (0 - 33.73)	2.64336	0.409619
DCTD	0.98 (0 - 4.53)	1.46 (0 - 7.31)	0.670745	0.410919
DHRS4L1	0.1 (0 - 1.13)	0.41 (0 - 5.99)	0.24919	0.411018
XPO1	2.21 (0 - 13.59)	3.36 (0 - 19.97)	0.656312	0.411411
BCAP31	20.82 (2.39 - 48.1)	27.91 (0 - 166.29)	0.745913	0.411425
STAMBP	1.31 (0 - 3.89)	1.74 (0 - 5.3)	0.754349	0.411483
UBE2V2	0.14 (0 - 1.57)	0.83 (0 - 15.6)	0.171374	0.412026
MRPL49	2.56 (0 - 7.77)	3.13 (0 - 8.83)	0.818654	0.412237
SPRR3	0 (0 - 0)	3.98 (0 - 93.04)	0	0.412531
NLN	3.67 (0 - 10.25)	5.12 (0 - 19.4)	0.717547	0.412647
MRPS23	1.99 (0 - 5.22)	2.63 (0 - 7.63)	0.756896	0.412996
TMSB10	11.74 (1.03 - 39.04)	19.93 (0.55 - 149.71)	0.589149	0.413154
EIF4B	40.67 (8.69 - 146)	32.86 (4.74 - 96.19)	1.23765	0.413515
SCFD1	5.92 (0 - 11.89)	7.41 (0 - 23.17)	0.798633	0.413548
LAMP2	4.36 (0 - 14.25)	5.89 (0 - 23.54)	0.740455	0.413665
RPL15	10.63 (0 - 25.91)	16.19 (1.73 - 136.4)	0.656194	0.413919
NUCB1	16.05 (6.23 - 45.47)	18.97 (2.37 - 43.12)	0.846142	0.414006
ZFYVE19	2.05 (0 - 8.06)	2.94 (0 - 16.58)	0.696238	0.414373
ADD2	0.65 (0 - 7.18)	0.28 (0 - 5.18)	2.33215	0.414841
ZFR	1.89 (0 - 10.44)	2.74 (0 - 13.98)	0.69117	0.415216
PCYT1A	1.52 (0 - 3.52)	2.03 (0 - 8.23)	0.751894	0.415528
COX6C	2.26 (0 - 4.68)	3.53 (0 - 24.66)	0.639319	0.415551
SNRPE	7.12 (0 - 23.63)	5.65 (0 - 17.99)	1.26054	0.41588
CKB	12.85 (0 - 42.48)	21.86 (0 - 153.2)	0.587823	0.41597
AK1	9.28 (3.85 - 15.29)	10.81 (0 - 23.92)	0.85851	0.415973
CYB5R3	22.24 (5.1 - 44.7)	25.55 (5.93 - 56.22)	0.870481	0.416307
RDH10	0 (0 - 0)	0.39 (0 - 8.45)	0	0.41641
UBL4A	3.62 (0 - 25.01)	2.59 (0 - 5.76)	1.3982	0.416582
CLPB	1.2 (0 - 3.24)	0.84 (0 - 5.71)	1.42949	0.41674
MRPS18A	0.81 (0 - 3.02)	1.17 (0 - 5.86)	0.69174	0.416998
TCP11L1	0.28 (0 - 2.38)	0.61 (0 - 6.02)	0.454573	0.417224
CHMP1B	0 (0 - 0)	0.93 (0 - 16.9)	0	0.417446
FDPS	21.26 (0 - 64.32)	28.27 (0 - 131.96)	0.751969	0.417607
TAF7	1.04 (0 - 3.89)	1.59 (0 - 9.72)	0.652996	0.417813
CARM1	0.09 (0 - 0.52)	0.35 (0 - 6.04)	0.265005	0.417962
ATP2A2	4.15 (0 - 11.33)	6.55 (0 - 48)	0.633034	0.418208
NCOA5	0.05 (0 - 0.52)	0.54 (0 - 11.35)	0.0877827	0.418547
ARL6IP4	1.41 (0 - 14.36)	0.7 (0 - 8.83)	2.00294	0.418607
PPP3R1	0.5 (0 - 1.54)	0.85 (0 - 5.4)	0.580637	0.418818
MGST1	51.95 (0 - 127.06)	40 (0 - 192.32)	1.29892	0.418974
PPP2R5E	0.88 (0 - 3.17)	1.39 (0 - 6.76)	0.6379	0.418999
WDR18	1.43 (0 - 10.37)	2.44 (0 - 18.04)	0.585658	0.419089
SORD	11.2 (0 - 49.09)	16.12 (0 - 74.02)	0.695062	0.419234
RPL5	20.32 (0 - 45.18)	23.96 (1.19 - 56.59)	0.848171	0.419514
[truncated: 1,897 more rows]
