# Supplementary material for: Mutational Activation of the NRF2 Pathway Upregulates Kynureninase Resulting in Tumor Immunosuppression and Poor Outcome in Lung Adenocarcinoma
Source: Cancers (Basel). 2022 May 21;14(10):2543. doi: 10.3390/cancers14102543 (PMC9139317; doi:10.3390/cancers14102543)
Supplement: Supplementary file 1 [file cancers-14-02543-s001.zip › Table S2.xlsx]

## Sheet: Table S4
Table S2. Spearman correlation analyses between KYNU mRNA expression and gene-based signatures of immune cell subtypes or immune check point blockade-related genes in TCGA-LUAD tumors stratified by presence or absence of KEAP1/STK11 mutations.
	All LUAD			KEAP1mut			KEAP1wt			KEAP1mut/STK11wt			KEAP1mut/STK11mut			KEAP1wt/STK11wt			KEAP1wt/STK11mut
Marker‡	Spearman Rho	95% confidence interval	P (two-tailed)	Spearman Rho	95% confidence interval	P (two-tailed)	Spearman Rho	95% confidence interval	P (two-tailed)	Spearman Rho	95% confidence interval	P (two-tailed)	Spearman Rho	95% confidence interval	P (two-tailed)	Spearman Rho	95% confidence interval	P (two-tailed)	Spearman Rho	95% confidence interval	P (two-tailed)
CTAG1B	0.0219	-0.06823 to 0.1117	0.6241	-0.09981	-0.3030 to 0.1121	0.3411	-0.03344	-0.1327 to 0.06647	0.4995	-0.02238	-0.2679 to 0.2259	0.8573	-0.2688	-0.6020 to 0.1442	0.1842	-0.04807	-0.1535 to 0.05848	0.3625	0.003429	-0.2859 to 0.2922	0.9813
MAGEA4	0.13	0.04052 to 0.2175	0.0035	-0.08813	-0.2923 to 0.1237	0.4009	0.1165	0.01703 to 0.2137	0.0183	-0.01707	-0.2630 to 0.2309	0.891	-0.1831	-0.5413 to 0.2313	0.3706	0.1029	-0.003356 to 0.2069	0.0507	0.1259	-0.1693 to 0.4004	0.3885
SAGE1	0.0524	-0.03778 to 0.1417	0.2408	-0.08861	-0.2927 to 0.1232	0.3983	0.09765	-0.002061 to 0.1954	0.0482	-0.03344	-0.2782 to 0.2154	0.7882	-0.1843	-0.5421 to 0.2302	0.3675	0.08648	-0.01995 to 0.1910	0.1009	0.1168	-0.1783 to 0.3926	0.4242
CD274	0.2055	0.1177 to 0.2901	<0.0001	0.138	-0.07373 to 0.3377	0.1873	0.3208	0.2284 to 0.4075	<0.0001	0.1044	-0.1464 to 0.3426	0.4005	0.347	-0.05866 to 0.6543	0.0824	0.3437	0.2464 to 0.4341	<0.0001	0.43	0.1610 to 0.6396	0.002
PDCD1	0.2445	0.1580 to 0.3273	<0.0001	0.2271	0.01843 to 0.4168	0.0286	0.301	0.2075 to 0.3890	<0.0001	0.1963	-0.05334 to 0.4228	0.1114	0.347	-0.05866 to 0.6543	0.0824	0.2915	0.1911 to 0.3858	<0.0001	0.3771	0.09888 to 0.6007	0.0076
CD247	0.2859	0.2011 to 0.3665	<0.0001	0.2462	0.03859 to 0.4334	0.0174	0.3625	0.2727 to 0.4461	<0.0001	0.211	-0.03801 to 0.4353	0.0866	0.4386	0.04973 to 0.7120	0.025	0.3665	0.2708 to 0.4550	<0.0001	0.3576	0.07640 to 0.5860	0.0117
PDCD1LG2	0.3535	0.2722 to 0.4298	<0.0001	0.2804	0.07527 to 0.4628	0.0065	0.4778	0.3970 to 0.5512	<0.0001	0.2094	-0.03968 to 0.4340	0.089	0.5241	0.1598 to 0.7627	0.006	0.5231	0.4414 to 0.5962	<0.0001	0.3483	0.06585 to 0.5790	0.0142
CTLA4	0.2085	0.1208 to 0.2930	<0.0001	0.1487	-0.06280 to 0.3474	0.1548	0.3043	0.2110 to 0.3921	<0.0001	0.1759	-0.07434 to 0.4053	0.1545	0.2075	-0.2071 to 0.5590	0.309	0.3112	0.2120 to 0.4041	<0.0001	0.2734	-0.01702 to 0.5212	0.0574
TNFRSF9	0.2205	0.1332 to 0.3045	<0.0001	0.1948	-0.01541 to 0.3885	0.0614	0.322	0.2297 to 0.4086	<0.0001	0.1252	-0.1257 to 0.3610	0.3128	0.5015	0.1299 to 0.7496	0.009	0.3262	0.2278 to 0.4180	<0.0001	0.4004	0.1259 to 0.6179	0.0044
TNFRSF4	0.1891	0.1008 to 0.2744	<0.0001	0.1791	-0.03164 to 0.3746	0.0858	0.2531	0.1574 to 0.3441	<0.0001	0.2608	0.01472 to 0.4771	0.033	-0.0003419	-0.3979 to 0.3973	0.9987	0.2908	0.1904 to 0.3851	<0.0001	-0.004082	-0.2928 to 0.2853	0.9778
TLR9	0.0167	-0.07341 to 0.1065	0.7086	-0.06617	-0.2720 to 0.1454	0.5286	0.07755	-0.02231 to 0.1759	0.1169	0.0336	-0.2152 to 0.2783	0.7872	-0.3333	-0.6454 to 0.07405	0.0961	0.09885	-0.007479 to 0.2030	0.0606	-0.1284	-0.4025 to 0.1669	0.3794
aDC	0.223	0.1357 to 0.3068	<0.0001	0.1369	-0.07481 to 0.3368	0.1907	0.3561	0.2658 to 0.4401	<0.0001	0.08788	-0.1627 to 0.3278	0.4795	0.3641	-0.03914 to 0.6654	0.0675	0.3768	0.2818 to 0.4644	<0.0001	0.3106	0.02369 to 0.5503	0.0298
APM1	0.345	0.2632 to 0.4219	<0.0001	0.2468	0.03924 to 0.4339	0.0171	0.4423	0.3584 to 0.5191	<0.0001	0.114	-0.1369 to 0.3511	0.3584	0.6287	0.3082 to 0.8211	0.0006	0.442	0.3523 to 0.5237	<0.0001	0.5378	0.2945 to 0.7156	<0.0001
APM2	0.03125	-0.05891 to 0.1209	0.4843	0.0558	-0.1556 to 0.2623	0.5952	0.1601	0.06134 to 0.2557	0.0011	0.02351	-0.2248 to 0.2690	0.8502	0.1385	-0.2742 to 0.5081	0.5	0.186	0.08133 to 0.2866	0.0004	0.1749	-0.1202 to 0.4416	0.2294
B cells	0.0599	-0.03026 to 0.1491	0.1798	-0.09509	-0.2987 to 0.1168	0.3646	0.1565	0.05766 to 0.2522	0.0015	-0.0603	-0.3028 to 0.1895	0.6279	-0.2041	-0.5565 to 0.2106	0.3173	0.1672	0.06205 to 0.2687	0.0014	0.08327	-0.2109 to 0.3636	0.5695
CD8 T cells	0.07765	-0.01244 to 0.1665	0.0819	0.09688	-0.1150 to 0.3003	0.3556	0.1577	0.05897 to 0.2534	0.0014	0.1546	-0.09605 to 0.3869	0.2115	0.01265	-0.3869 to 0.4082	0.9511	0.161	0.05567 to 0.2627	0.0022	0.1493	-0.1461 to 0.4202	0.3059
Cytotoxic cells	0.284	0.1990 to 0.3646	<0.0001	0.1482	-0.06327 to 0.3470	0.1561	0.3818	0.2932 to 0.4638	<0.0001	0.05727	-0.1925 to 0.3000	0.6453	0.4126	0.01804 to 0.6960	0.0362	0.3963	0.3028 to 0.4823	<0.0001	0.283	-0.006628 to 0.5288	0.0488
DC	0.08473	-0.005306 to 0.1734	0.0576	0.04833	-0.1629 to 0.2553	0.6455	0.2037	0.1062 to 0.2974	<0.0001	0.07052	-0.1796 to 0.3121	0.5707	-0.1692	-0.5311 to 0.2448	0.4085	0.2297	0.1266 to 0.3280	<0.0001	0.15	-0.1453 to 0.4208	0.3036
Eosinophils	-0.09103	-0.1796 to -0.001036	0.0413	-0.2138	-0.4052 to -0.004392	0.0397	0.01316	-0.08664 to 0.1127	0.7905	-0.1272	-0.3628 to 0.1237	0.3051	-0.4749	-0.7339 to -0.09529	0.0142	0.03021	-0.07628 to 0.1360	0.5673	-0.03143	-0.3176 to 0.2600	0.8303
iDC	0.1238	0.03420 to 0.2115	0.0054	0.05868	-0.1528 to 0.2650	0.5763	0.2404	0.1442 to 0.3322	<0.0001	0.1076	-0.1433 to 0.3454	0.3863	-0.1699	-0.5316 to 0.2442	0.4066	0.2954	0.1953 to 0.3894	<0.0001	0.003469	-0.2859 to 0.2922	0.9811
Lymph vessels	0.2638	0.1780 to 0.3456	<0.0001	0.5594	0.3963 to 0.6883	<0.0001	0.2658	0.1707 to 0.3561	<0.0001	0.5651	0.3697 to 0.7127	<0.0001	0.5938	0.2569 to 0.8021	0.0014	0.3064	0.2069 to 0.3997	<0.0001	0.03735	-0.2544 to 0.3229	0.7989
Macrophages	0.1902	0.1020 to 0.2755	<0.0001	0.1885	-0.02195 to 0.3829	0.0704	0.335	0.2434 to 0.4206	<0.0001	0.2293	-0.01874 to 0.4508	0.0619	0.105	-0.3054 to 0.4824	0.6099	0.3924	0.2986 to 0.4787	<0.0001	0.1693	-0.1259 to 0.4370	0.2449
Mast cells	-0.03605	-0.1256 to 0.05412	0.4198	-0.05209	-0.2588 to 0.1592	0.62	0.03538	-0.06454 to 0.1346	0.475	-0.02331	-0.2688 to 0.2250	0.8515	-0.2356	-0.5789 to 0.1788	0.2467	0.06125	-0.04529 to 0.1664	0.2457	-0.09714	-0.3756 to 0.1974	0.5067
Neutrophils	0.3202	0.2370 to 0.3987	<0.0001	0.3156	0.1136 to 0.4926	0.0021	0.4164	0.3305 to 0.4955	<0.0001	0.3327	0.09336 to 0.5357	0.0059	0.2766	-0.1359 to 0.6074	0.1714	0.4505	0.3615 to 0.5313	<0.0001	0.268	-0.02286 to 0.5170	0.0627
NK CD56bright cells	-0.06305	-0.1522 to 0.02710	0.158	-0.1959	-0.3895 to 0.01420	0.0598	-0.004015	-0.1037 to 0.09572	0.9354	-0.2221	-0.4447 to 0.02638	0.0709	-0.2568	-0.5937 to 0.1568	0.2055	0.0062	-0.1001 to 0.1124	0.9066	-0.2067	-0.4678 to 0.08754	0.1541
NK CD56dim cells	0.3059	0.2220 to 0.3853	<0.0001	0.1725	-0.03845 to 0.3687	0.0982	0.4173	0.3314 to 0.4964	<0.0001	0.125	-0.1259 to 0.3609	0.3136	0.3032	-0.1073 to 0.6254	0.1321	0.4289	0.3381 to 0.5118	<0.0001	0.3127	0.02595 to 0.5518	0.0287
NK cells	-0.0875	-0.1761 to 0.002522	0.0499	-0.1638	-0.3610 to 0.04734	0.1166	0.02035	-0.07950 to 0.1198	0.6812	-0.1934	-0.4203 to 0.05636	0.117	-0.1104	-0.4866 to 0.3003	0.5912	0.02961	-0.07688 to 0.1354	0.575	-0.01867	-0.3061 to 0.2718	0.8987
pDC	0.1734	0.08469 to 0.2593	<0.0001	0.1013	-0.1106 to 0.3044	0.3338	0.264	0.1688 to 0.3544	<0.0001	0.1579	-0.09272 to 0.3897	0.2019	-0.06735	-0.4528 to 0.3393	0.7437	0.3239	0.2254 to 0.4158	<0.0001	-0.08204	-0.3625 to 0.2120	0.5752
T cells	0.2008	0.1129 to 0.2857	<0.0001	0.1173	-0.09456 to 0.3190	0.2627	0.3045	0.2112 to 0.3923	<0.0001	0.1212	-0.1297 to 0.3576	0.3284	0.2191	-0.1955 to 0.5673	0.2821	0.3088	0.2094 to 0.4019	<0.0001	0.2894	0.0003739 to 0.5338	0.0437
T helper cells	0.1408	0.05144 to 0.2279	0.0015	-0.01764	-0.2264 to 0.1926	0.8667	0.1446	0.04561 to 0.2409	0.0033	-0.125	-0.3608 to 0.1260	0.3137	0.3046	-0.1058 to 0.6263	0.1303	0.1305	0.02458 to 0.2335	0.0131	0.1411	-0.1542 to 0.4133	0.3334
Tcm cells	-0.06476	-0.1539 to 0.02539	0.147	-0.05468	-0.2612 to 0.1567	0.6026	0.0128	-0.08700 to 0.1123	0.7961	-0.08955	-0.3293 to 0.1610	0.4711	-0.002393	-0.3996 to 0.3956	0.9907	0.01741	-0.08901 to 0.1234	0.7417	-0.03041	-0.3167 to 0.2609	0.8357
Tem cells	-0.05841	-0.1476 to 0.03176	0.1909	-0.1014	-0.3045 to 0.1105	0.3335	0.01436	-0.08545 to 0.1139	0.7718	-0.03532	-0.2799 to 0.2136	0.7766	-0.3511	-0.6570 to 0.05400	0.0786	0.002484	-0.1038 to 0.1087	0.9625	0.08122	-0.2128 to 0.3618	0.579
Tfh cells	-0.1892	-0.2745 to -0.1009	<0.0001	-0.267	-0.4513 to -0.06084	0.0097	-0.09032	-0.1883 to 0.009456	0.0677	-0.2128	-0.4369 to 0.03609	0.0838	-0.4311	-0.7074 to -0.04048	0.0279	-0.09832	-0.2025 to 0.008013	0.062	-0.01051	-0.2986 to 0.2794	0.9429
Tgd cells	0.3457	0.2639 to 0.4226	<0.0001	0.1959	-0.01423 to 0.3895	0.0598	0.377	0.2881 to 0.4594	<0.0001	0.1953	-0.05438 to 0.4219	0.1133	0.2321	-0.1823 to 0.5765	0.2538	0.3587	0.2624 to 0.4479	<0.0001	0.4449	0.1789 to 0.6503	0.0014
Th1 cells	0.1726	0.08389 to 0.2586	0.0001	0.0698	-0.1418 to 0.2753	0.5062	0.3179	0.2253 to 0.4047	<0.0001	0.09765	-0.1531 to 0.3366	0.4318	0.05368	-0.3514 to 0.4418	0.7945	0.3365	0.2388 to 0.4275	<0.0001	0.2536	-0.03828 to 0.5056	0.0787
Th17 cells	0.08249	-0.007570 to 0.1712	0.0645	0.02144	-0.1890 to 0.2300	0.8384	0.08204	-0.01780 to 0.1803	0.0972	-0.1141	-0.3513 to 0.1367	0.3577	0.2766	-0.1359 to 0.6074	0.1714	0.07604	-0.03045 to 0.1808	0.1493	0.06214	-0.2311 to 0.3450	0.6714
Th2 cells	0.2455	0.1590 to 0.3282	<0.0001	0.03627	-0.1746 to 0.2440	0.73	0.3182	0.2256 to 0.4050	<0.0001	0.008899	-0.2386 to 0.2554	0.943	0.2178	-0.1968 to 0.5663	0.2852	0.329	0.2308 to 0.4205	<0.0001	0.1589	-0.1364 to 0.4283	0.2755
Treg cells	0.1846	0.09620 to 0.2701	<0.0001	0.1699	-0.04110 to 0.3664	0.1035	0.2997	0.2062 to 0.3878	<0.0001	0.2032	-0.04609 to 0.4287	0.099	0.2021	-0.2126 to 0.5550	0.3222	0.2829	0.1821 to 0.3778	<0.0001	0.4497	0.1846 to 0.6538	0.0012
‡ Gene-based signatures are based on Bindea et al. Immunity (2013)
